# Supplementary material for: Geminin inhibits DNA replication licensing by sterically blocking CDT1-MCM2 interactions
Source: Nat Commun. 2025 Dec 9;16:11040. doi: 10.1038/s41467-025-67073-0 (PMC12695944; doi:10.1038/s41467-025-67073-0)
Supplement: Supplementary file 3 — Supplementary Data 1 [file 41467_2025_67073_MOESM3_ESM.xlsx]

## Sheet: Sheet1
Supplementary Data 2: Reagents and resources
REAGENT or RESOURCE	SOURCE	IDENTIFIER
Oligonucleotides (commercially synthesised)
Biotin-GAAAAGTGCCACCTGACGTC	Wells, Edwardes, et al., 2025. PMID: 39779677	3kbp_fwB2lamin_biotin
GATTTTTGTGATGCTCGTCAGG	Wells, Edwardes, et al., 2025. PMID: 39779677	3kbp_rvB2lamin
Biotin-GTGCAGCTCAAGTCTTAAAGAC	Wells, Edwardes, et al., 2025. PMID: 39779677	2kbp_fwB2lamin_biotin
GACTACAACTCCCACACGAC	Wells, Edwardes, et al., 2025. PMID: 39779677	2kbp_rvB2lamin
/5bioG/GCCTGCCGCGCATGCGCACGAGGCACCCGGCGCGTCTATACAGCGTGTTGCCGCCGGGGCGGAGCCCGGTCGCATCACGTGACGAAGAGTCAGCTTGTGCAACAGCGTCGGAGGCTCACTAGAAAAAAAAGGGCAGGGTCCCATGCATCGCCTGGGTC	Foss et al., 2021. PMID: 34473702	158 bp biotinylated lamin B2 dsDNA
Recombinant DNA
pCS536	Wells, Edwardes, et al., 2025. PMID: 39779677	pCS_536_pGEX-6P1-hCdc6
pCS1026	Wells, Edwardes, et al., 2025. PMID: 39779677	pESC_URA_hORC5_hORC1_Ntag_OPT
pCS1049	Wells, Edwardes, et al., 2025. PMID: 39779677	pET21a_NtermHis_hOrc6_OPT
pCS1050	This study	pET21a_NtermHis_hGeminin_Vera_OPT
pCS1087	Wells, Edwardes, et al., 2025. PMID: 39779677	pUC57_2kbpLaminB2origin_human
pCS1099	Wells, Edwardes, et al., 2025. PMID: 39779677	hORC2_pESC-TRP
pCS1103	Wells, Edwardes, et al., 2025. PMID: 39779677	pESC_LEU_hORC4_hORC3_opt
pCS1148	This study	pET24b_hCdt1_OPT (untagged CDT1 for CG complex)
pCS1149	Wells, Edwardes, et al., 2025. PMID: 39779677	pGEX-6P-1_hCdt1_OPT
pCS1247	Rzechorzek et al., 2020. PMID: 32453425	pACE_Mam1_tagged_hMcm2_hMcm3_hMcm5_OPT
pCS1248	Rzechorzek et al., 2020. PMID: 32453425	pACE_Mam1_hMcm6_hMcm7_tagged_hMcm4_OPT
pCS1273	Wells, Edwardes, et al., 2025. PMID: 39779677	pET21-a_hCdt1ΔN_OPT
pCS1274	This study	pET21-a_hCdt1ΔNΔC_OPT (CDT1 MHD)
pCS1306	This study	pET21a_NtermHis_hGeminin_76-145
pCS1371	This study	pGEX-6P-1_NybbR_hCdt1ΔN(158-546)_OPT
pCS1409	This study	pET-21a_hCdt1_391_546_OPT
pCS1436	This study	pET21a_NtermHis_hGeminin_Vera_Opt_5glylinker (GemLINK)
pCS1525	This study	pET21-a_hCdt1ΔN_OPT_R330A
pCS1526	This study	pET21-a_hCdt1ΔN_OPT_4A
pCS1529	This study	pET21a_NtermHis_hGeminin_OPT_2xGGS
Yeast Strain
YC658	Matheson et al., 2017. PMID: 28584079	MATa, lys2::pGAL1 GAL4::LYS2, pep4::HIS3, bar1::hisG derived from W303
