# Supplementary material for: Geminin inhibits DNA replication licensing by sterically blocking CDT1-MCM2 interactions
Source: Nat Commun. 2025 Dec 9;16:11040. doi: 10.1038/s41467-025-67073-0 (PMC12695944; doi:10.1038/s41467-025-67073-0)
Supplement: Supplementary file 6 — Source Data [file 41467_2025_67073_MOESM6_ESM.xlsx]

## Sheet: 1d
Pre-RC			+ GemFL
109.41	101.366	89.2241	22.2081	5.67796	12.8853

## Sheet: 1g
	Pre-RC	+ GemFL
rep1	81.7536	8.31456
rep2	99.6274	17.3935
rep3	118.619	24.4561

## Sheet: 1k
Pre-RC	- CDT1ΔN	5x CDT1MHD	5x CDT1CHD	5x CDT1MHD + CDT1CHD
20.2751	113.845	114.34	108.362	87.2495
15.7441	102.023	115.083	109.2	71.1627
9.7092	75.3129		58.0267	44.4339
24.9774	108.819	126.81	125.211

## Sheet: 1l
Pre-RC	- CDT1ΔN	5x CDT1MHD	5x CDT1CHD	5x CDT1MHD+ CDT1CHD
104.005	5.11059	0.318365	10.2379	17.8284
97.4363	3.8874	4.28954	13.3713	25.4524
81.116	6.76944		8.96448	23.4584
117.443	3.28418	3.26743	11.4276

## Sheet: 2c
Pre-RC	18x	6x	2x	0.6x	0.2x
101.518	9.67716	21.4148	21.2384	106.834	91.1914
91.7286	24.2691	23.323	32.5592	94.9115	120.439
106.753	21.7997	26.3857	36.1591	39.2538	84.4887

## Sheet: 2d
2d_cdt1_R1
frame_indices	x_coords	y_coords	contrasts	calibrated_values	fit_errors	diffblur_errors	neareast_neighbour_distances	selections
9	7.95	43.2	0.00128	-28.6	0.349	nan	40.3	1
10	32.3	11	-0.00187	46	0.22	nan	22.5	1
16	66.8	8.99	-0.00332	89.5	0.095	nan	11.7	1
25	48.7	13	-0.00173	41.8	0.29	nan	15.6	1
25	21.7	32.4	-0.00175	42.5	0.279	nan	33.2	1
27	103	51.4	-0.00197	49.1	0.269	nan	25.1	1
29	59.1	24.7	-0.00155	36.5	0.298	nan	11.9	1
29	61.2	39.4	-0.00159	37.8	0.299	nan	10.8	1
31	129	41.2	-0.00173	41.9	0.252	nan	27.6	1
33	21.9	52.2	-0.00154	36.2	0.286	nan	41.3	1
35	130	9.85	0.00146	-33.9	0.347	nan	28.8	1
39	40.2	7.48	-0.00262	68.4	0.17	nan	8.92	1
39	60.2	34.7	-0.00156	36.9	0.298	nan	9.84	1
40	69.8	32.4	0.00414	-114	0.209	nan	9.84	1
48	24.7	22.5	0.00305	-81.4	0.186	nan	10.9	1
52	112	11.7	-0.00195	48.6	0.226	nan	31.7	1
53	34.4	27.5	-0.00169	40.7	0.273	nan	5.02	1
56	67.9	32.5	0.00227	-58.2	0.2	nan	17.4	1
57	58.6	17.8	-0.00223	56.7	0.211	nan	15.6	1
58	44.5	24.5	-0.00126	27.9	0.343	nan	10.6	1
58	93.2	4.94	-0.00147	34.2	0.322	nan	36.8	1
62	12.6	4.93	-0.00137	31.1	0.371	nan	13.1	1
63	37	15.6	-0.00188	46.4	0.222	nan	11.6	1
66	59.6	8.61	-0.00128	28.6	0.372	nan	20	1
67	57.2	28.4	-0.00144	33.4	0.289	nan	20	1
70	85.2	50.6	-0.00179	43.8	0.232	nan	28.8	1
73	19.7	44.3	-0.00179	43.7	0.261	nan	65.8	1
74	125	28.1	-0.00125	27.5	0.304	nan	26.7	1
75	86.6	21.8	-0.0025	64.9	0.143	nan	10.5	1
79	93.7	14.1	-0.00164	39.4	0.303	nan	10.5	1
81	75.6	36.8	-0.00184	45.3	0.216	nan	5.42	1
83	77.7	41.9	-0.00173	42	0.357	nan	5.42	1
84	128	21.2	-0.00154	36.1	0.284	nan	14.9	1
86	30.4	30.9	-0.00218	55.4	0.258	nan	15.6	1
87	45.8	33	-0.00117	25.2	0.347	nan	7.2	1
90	57.6	47.8	-0.0015	35.2	0.277	nan	18.9	1
95	27.5	16.5	-0.002	49.9	0.28	nan	19.7	1
100	73.3	45.7	-0.00136	31	0.32	nan	14.5	1
103	142	16.6	-0.00186	45.9	0.232	nan	61.5	1
105	68.8	32	-0.00259	67.6	0.201	nan	8.28	1
105	21.4	42.5	-0.00153	36.1	0.258	nan	39	1
106	51.2	17.4	-0.00166	39.9	0.333	nan	22.9	1
110	65.7	39.7	-0.00194	48.2	0.295	nan	8.28	1
112	140	49.1	-0.00267	69.9	0.149	nan	33.2	1
123	73.5	41.5	-0.00179	43.8	0.228	nan	26.4	1
124	74.8	15.2	-0.00154	36.3	0.304	nan	18	1
126	102	31.5	-0.00602	170	0.037	nan	20.8	1
129	68	31.9	0.0017	-41	0.258	nan	14.5	1
130	94.1	12.2	-0.00346	93.6	0.0604	nan	18.5	1
132	101	31.6	0.00545	-153	0.0406	nan	20.8	1
135	142	13.7	-0.00187	46.1	0.222	nan	23.2	1
135	40.1	46	-0.00158	37.4	0.265	nan	20.4	1
137	49.2	20.9	-0.00164	39.3	0.305	nan	23.8	1
138	108	49.2	-0.00171	41.3	0.291	nan	32.1	1
139	19.7	44.4	-0.00281	74.1	0.132	nan	20.4	1
142	144	52.4	-0.0017	41.1	0.254	nan	29.7	1
143	91.9	21.2	-0.00145	33.6	0.284	nan	20.3	1
145	144	22.7	-0.0015	35.1	0.317	nan	29.7	1
146	72.2	16.2	-0.00136	30.8	0.26	nan	4.65	1
148	119	51.9	-0.00157	37.2	0.323	nan	11.2	1
148	130	49.4	-0.00106	22	0.367	nan	11.2	1
151	76.5	18.1	0.00118	-25.4	0.343	nan	4.65	1
157	27.8	13	-0.00187	46.1	0.223	nan	19.8	1
158	85.7	19.9	-0.00188	46.5	0.215	nan	12.3	1
158	70	32.8	-0.00205	51.6	0.263	nan	20.3	1
158	137	43.1	0.00117	-25.4	0.367	nan	37.2	1
159	29.5	36	-0.00136	30.9	0.25	nan	23.1	1
160	83.7	7.79	-0.00142	32.6	0.275	nan	12.3	1
161	99.9	36.6	-0.00186	45.7	0.201	nan	21.9	1
170	13	42.3	-0.00148	34.6	0.298	nan	32.3	1
174	45.2	43.3	-0.0014	32.2	0.304	nan	8.28	1
175	111	52.1	-0.00331	89.1	0.126	nan	24.6	1
176	114	27.6	-0.00172	41.6	0.242	nan	24.6	1
179	142	47.6	-0.00157	37.3	0.246	nan	31.4	1
182	6.74	5.71	-0.00198	49.5	0.182	nan	48.2	1
182	75.2	25.2	-0.00161	38.3	0.279	nan	10.9	1
185	142	36.9	0.00295	-78.2	0.21	nan	26.4	1
187	30.5	47.7	-0.00311	83.1	0.0972	nan	28.6	1
189	58.7	52.4	-0.00192	47.5	0.204	nan	28.6	1
200	88.4	31.7	-0.00259	67.5	0.118	nan	18.9	1
200	20.1	13.4	-0.00187	46.1	0.241	nan	34.8	1
201	32.2	46.1	0.00121	-26.5	0.339	nan	33.5	1
206	64.8	38.3	-0.00177	43.2	0.254	nan	33.5	1
211	11.6	17.4	-0.0012	26.3	0.374	nan	15.9	1
214	141	17.6	-0.00214	54.1	0.155	nan	35.8	1
215	65.9	43.2	-0.00159	37.8	0.29	nan	11.6	1
217	106	14.3	-0.00195	48.3	0.234	nan	15.5	1
217	47.5	49.8	-0.00168	40.4	0.265	nan	6.18	1
219	102	29.2	-0.00187	46.2	0.197	nan	15.5	1
220	9.2	38.3	-0.00202	50.6	0.194	nan	34.1	1
220	68.6	32	-0.00175	42.6	0.242	nan	11.6	1
225	134	17.8	-0.00174	42.4	0.243	nan	51.1	1
227	68.7	31.7	0.00249	-64.6	0.166	nan	10.8	1
227	82.8	13.6	-0.00219	55.8	0.138	nan	23	1
234	143	6.49	-0.00207	52	0.19	nan	12.4	1
236	131	8.04	-0.00142	32.7	0.337	nan	12.4	1
239	27.3	22	-0.00222	56.7	0.189	nan	24.9	1
241	45	39.5	0.00129	-28.7	0.366	nan	23.7	1
243	4.32	45.9	-0.00237	61	0.219	nan	13.3	1
248	64.8	20.9	-0.00224	57.3	0.167	nan	17	1
250	25.6	17.6	-0.00194	48.1	0.169	nan	10.3	1
251	76.5	33.2	-0.00157	37.3	0.238	nan	17	1
252	6.97	8.07	-0.00165	39.5	0.247	nan	20.9	1
252	22.4	27.3	-0.00184	45.4	0.158	nan	10.3	1
254	103	7.39	-0.00257	67.1	0.112	nan	36.9	1
266	60.8	14.3	-0.00148	34.3	0.319	nan	31.4	1
273	7.51	21.7	-0.0019	47.1	0.25	nan	15.4	1
279	22.9	9.19	-0.00151	35.3	0.241	nan	42.1	1
280	14.9	52.9	-0.00179	43.8	0.229	nan	44.4	1
281	128	40.9	-0.00237	61.1	0.115	nan	50.5	1
283	78.2	30.2	-0.01	289	0.0212	nan	17.8	1
292	84.6	15	-0.00125	27.7	0.339	nan	23	1
292	69.5	32.4	-0.00199	49.6	0.322	nan	17	1
293	39.9	25.9	-0.00159	37.9	0.318	nan	22.3	1
301	12.4	11.3	-0.00161	38.3	0.307	nan	12.1	1
309	139	23.5	-0.00222	56.6	0.182	nan	15.4	1
312	7.45	37.1	-0.00213	53.8	0.201	nan	55	1
321	89.6	32.2	-0.00155	36.5	0.275	nan	39.8	1
335	76.8	9.75	0.00113	-23.9	0.361	nan	20.6	1
341	130	13.6	0.00153	-35.9	0.231	nan	34.2	1
341	31.6	20.7	-0.00124	27.4	0.359	nan	29.5	1
344	82.5	29.9	-0.00135	30.6	0.304	nan	12	1
345	54.3	39.5	-0.00172	41.7	0.219	nan	29.3	1
345	107	39.1	-0.00151	35.4	0.272	nan	21.5	1
347	41	13.4	-0.0033	88.6	0.0872	nan	20.9	1
348	11.2	27.9	-0.00138	31.6	0.363	nan	14.6	1
353	100	7.95	-0.00196	48.8	0.178	nan	24.3	1
354	53.8	44	-0.00121	26.5	0.373	nan	31.8	1
357	28.8	24.3	-0.00127	28.3	0.344	nan	31.8	1
358	109	30.4	-0.00179	43.6	0.264	nan	15.4	1
361	99.2	19	-0.00225	57.5	0.163	nan	10.6	1
366	89.9	24.1	-0.00231	59.2	0.128	nan	10.6	1
368	22.2	5.77	-0.00171	41.3	0.257	nan	70.1	1
374	59	48.3	-0.00138	31.6	0.34	nan	6.68	1
379	94.2	35.5	-0.00216	54.7	0.18	nan	16.8	1
379	52.7	50.7	-0.0017	40.9	0.22	nan	6.68	1
381	121	8.2	-0.00128	28.4	0.339	nan	16.7	1
381	88.9	51.4	-0.00161	38.2	0.244	nan	16.8	1
385	119	24.8	-0.00157	37.1	0.314	nan	16.7	1
390	96.6	35.1	-0.00132	29.8	0.305	nan	18.6	1
394	9.41	42.9	0.00112	-23.6	0.365	nan	24.2	1
395	4.88	13.7	-0.00192	47.7	0.235	nan	19.9	1
395	123	35.3	0.00111	-23.6	0.3	nan	3.17	1
397	22.6	22.7	-0.00157	37.2	0.251	nan	19.9	1
399	77	33.1	-0.00184	45.2	0.296	nan	29.9	1
399	126	34.2	-0.00161	38.3	0.255	nan	3.17	1
401	16.8	49.4	0.00117	-25.4	0.358	nan	27.3	1
403	51	18.4	-0.00196	48.9	0.254	nan	29.9	1
411	104	16.1	-0.00157	37.2	0.328	nan	18	1
419	112	30.8	-0.00169	40.7	0.213	nan	15	1
428	126	10.6	-0.00191	47.3	0.277	nan	24.1	1
428	139	30.9	-0.00159	37.6	0.239	nan	24.1	1
429	37.9	19.7	-0.00153	36	0.267	nan	7.76	1
430	9.63	34.1	-0.00356	96.6	0.0959	nan	31.7	1
432	41.9	26.4	-0.00166	39.7	0.305	nan	7.76	1
435	108	8.88	-0.00118	25.5	0.33	nan	31.4	1
436	38.8	17.5	-0.00302	80.4	0.131	nan	9.35	1
436	19.7	52	-0.00207	52.1	0.152	nan	30.3	1
439	15.3	22.1	-0.0017	41.2	0.284	nan	5.67	1
445	19.2	53.4	-0.00175	42.4	0.335	nan	26	1
450	121	41.8	-0.0015	35	0.308	nan	103	1
453	12.8	22.2	-0.00161	38.4	0.25	nan	7.5	1
463	135	26.9	-0.002	49.9	0.194	nan	41.4	1
466	95.8	41.5	-0.00143	32.9	0.277	nan	10.3	1
467	92.2	31.9	-0.00139	31.8	0.273	nan	10.3	1
468	30.3	25.2	-0.00178	43.6	0.247	nan	22.1	1
469	13.1	49.2	-0.00172	41.7	0.22	nan	10.2	1
472	22.9	46.1	-0.0016	37.9	0.311	nan	10.2	1
475	107	42.4	-0.00188	46.3	0.207	nan	25.3	1
479	69.9	40.4	-0.00168	40.5	0.236	nan	23.5	1
484	38.8	45.2	-0.00189	46.6	0.193	nan	28.8	1
492	55.8	52.8	-0.00174	42.4	0.255	nan	24.4	1
492	19.8	20.4	-0.00198	49.3	0.197	nan	44.1	1
498	120	48.7	0.00127	-28.1	0.277	nan	6	1
503	91.5	15.4	-0.00173	42	0.267	nan	35.9	1
503	57.7	27.6	-0.00167	40	0.366	nan	26.2	1
513	48.2	40.6	-0.00159	37.7	0.271	nan	23	1
516	35.7	12.1	-0.00193	47.8	0.188	nan	10.5	1
519	28.2	19.3	-0.00176	42.9	0.252	nan	7.3	1
519	51.6	31.4	-0.00219	55.8	0.196	nan	22.1	1
521	84.7	6.92	-0.00178	43.6	0.178	nan	16.4	1
524	68.4	5.49	-0.00179	43.8	0.218	nan	16.4	1
525	67.6	36.8	-0.00219	55.6	0.25	nan	31.3	1
525	125	46.8	-0.00207	52	0.173	nan	56.8	1
533	69.6	34.4	0.00133	-30	0.332	nan	36.1	1
534	133	31.9	-0.00119	26	0.35	nan	19.9	1
534	103	52.8	-0.00219	55.8	0.218	nan	18.3	1
535	34.8	25.2	-0.0016	38.2	0.363	nan	17.4	1
536	124	14.2	-0.00159	37.6	0.255	nan	15.6	1
537	10.8	20.7	-0.0019	46.9	0.288	nan	24.4	1
538	111	36.2	-0.00199	49.8	0.234	nan	18.3	1
539	68.5	10.4	-0.00173	42.1	0.237	nan	12.6	1
549	42.5	11.5	-0.00158	37.3	0.249	nan	22.5	1
554	119	37	-0.00223	56.8	0.19	nan	9.76	1
556	67.3	18.7	-0.00165	39.6	0.268	nan	46.5	1
587	43.1	40.6	-0.00162	38.7	0.236	nan	20.2	1
593	60	9.87	-0.00199	49.8	0.171	nan	33.2	1
598	94.6	25.7	-0.00208	52.5	0.187	nan	38.1	1
599	42	36.5	0.00139	-31.9	0.294	nan	35.2	1
601	11.8	18.5	-0.00279	73.6	0.14	nan	35.2	1
607	116	33.3	-0.00197	49.1	0.155	nan	10.7	1
609	59.6	39.8	0.00123	-27.1	0.332	nan	12	1
610	49.8	50.8	-0.00216	54.9	0.17	nan	14.7	1
610	5.95	34.1	-0.00165	39.4	0.233	nan	36	1
615	41.9	32.2	-0.0018	44	0.247	nan	12.6	1
618	94.9	19.5	-0.00239	61.6	0.212	nan	13.7	1
618	36.3	43.4	-0.00144	33.2	0.306	nan	4.32	1
620	41.2	19.5	-0.00178	43.5	0.232	nan	12.7	1
622	135	22.7	0.00129	-28.7	0.361	nan	40.3	1
623	39	40	-0.00168	40.5	0.234	nan	4.32	1
631	120	42.2	-0.00283	74.9	0.0942	nan	13.5	1
641	13	20.5	-0.00134	30.4	0.334	nan	inf	1
651	137	4.65	-0.00193	47.8	0.226	nan	19.8	1
654	120	14.9	-0.00196	48.7	0.239	nan	19.8	1
656	29.9	48.6	-0.00105	21.7	0.368	nan	23.4	1
658	142	39.8	-0.00144	33.2	0.308	nan	13.5	1
659	14.1	17.3	-0.011	319	0.0103	nan	22.2	1
659	90	47.6	-0.00161	38.5	0.236	nan	39.1	1
660	57	21.1	-0.00168	40.4	0.266	nan	24.2	1
663	128	39.7	0.00169	-40.7	0.244	nan	13.5	1
665	54.7	45.2	-0.0016	37.9	0.272	nan	24.2	1
677	115	19	-0.00162	38.7	0.325	nan	78.1	1
678	37.7	8.55	-0.00167	40.2	0.272	nan	78.1	1
683	118	45.2	-0.00118	25.4	0.351	nan	29.1	1
686	32.8	32.1	0.00129	-28.7	0.36	nan	15.2	1
694	25.2	31.9	-0.0016	38	0.309	nan	33.2	1
696	56.8	42.3	-0.00131	29.4	0.338	nan	33.2	1
702	80.9	7.05	0.00742	-212	0.0238	nan	34.2	1
709	92	10.1	-0.00164	39.2	0.287	nan	23.1	1
717	11.4	17	-0.00134	30.2	0.357	nan	36	1
722	125	47.1	-0.0015	34.9	0.287	nan	14.2	1
724	93.4	29.6	-0.0017	40.9	0.266	nan	20	1
725	22.7	24	-0.00183	45	0.26	nan	70.4	1
725	141	39.7	-0.00122	26.7	0.323	nan	17.1	1
726	113	25.8	-0.00138	31.5	0.347	nan	20	1
731	16.1	23.6	0.00114	-24.3	0.373	nan	96.9	1
738	85.8	43.3	-0.00225	57.4	0.171	nan	inf	1
753	104	39.5	-0.00186	45.7	0.227	nan	29.7	1
756	93.3	11.6	-0.00188	46.5	0.22	nan	20.5	1
763	96.7	50	-0.00156	36.8	0.225	nan	17.9	1
764	99.6	32.3	-0.00165	39.6	0.347	nan	6.25	1
767	95.8	27.3	-0.0022	55.9	0.2	nan	6.25	1
771	54	33.2	-0.00114	24.2	0.351	nan	6.67	1
776	139	42.9	-0.00175	42.7	0.239	nan	51.3	1
777	98.5	10.9	-0.00191	47.3	0.19	nan	16.9	1
781	34	39.6	-0.00204	51.2	0.188	nan	25.8	1
787	136	17.9	-0.0018	43.9	0.219	nan	6.35	1
790	140	40.1	-0.00165	39.4	0.26	nan	6.91	1
791	143	18.8	0.00117	-25.1	0.334	nan	6.35	1
805	132	19.5	-0.00204	51.3	0.172	nan	43	1
807	88.8	21.8	-0.00126	27.8	0.302	nan	43	1
818	116	16.1	-0.00217	55	0.166	nan	9.08	1
821	27.9	18.9	-0.00157	37	0.286	nan	65	1
826	91	34.5	-0.0018	44	0.208	nan	37.9	1
829	60.7	11.7	-0.00201	50.3	0.222	nan	27.3	1
841	75.2	15.6	-0.00154	36.2	0.339	nan	7.08	1
847	41.9	19.8	-0.00176	42.8	0.266	nan	31.6	1
864	22.3	33.7	0.00217	-55	0.336	nan	42	1
864	61.6	18.8	-0.00186	45.8	0.25	nan	42	1
872	118	44.2	-0.00226	57.8	0.146	nan	26.2	1
876	61.6	40.3	-0.00176	42.8	0.212	nan	56.4	1
883	54.7	32.5	-0.0019	46.9	0.237	nan	inf	1
890	79.6	36.8	-0.00143	33.1	0.354	nan	35.2	1
891	128	50	-0.00165	39.4	0.29	nan	50.1	1
900	52.1	17.5	-0.00141	32.2	0.311	nan	36	1
906	73.8	13.1	-0.00178	43.5	0.296	nan	14.4	1
909	49.3	44.3	-0.00186	45.8	0.219	nan	24.3	1
914	25	45	-0.00161	38.5	0.309	nan	9.82	1
915	31.5	37.6	-0.0026	67.8	0.132	nan	9.82	1
915	28.2	8.32	-0.00148	34.6	0.256	nan	20.1	1
915	22.3	27.6	-0.00125	27.7	0.337	nan	13.6	1
923	109	48.1	-0.00175	42.4	0.253	nan	66.4	1
926	55.5	8.81	-0.00144	33.2	0.312	nan	66.4	1
934	131	23.3	-0.00154	36.4	0.266	nan	41.9	1
944	127	14.9	-0.00133	29.9	0.342	nan	19	1
947	126	33.8	0.00122	-26.8	0.367	nan	7.44	1
950	65	40.2	-0.00176	42.7	0.294	nan	44.6	1
950	109	36	-0.00125	27.7	0.325	nan	10.1	1
951	133	36.2	0.00141	-32.4	0.346	nan	7.44	1
952	118	30.6	-0.0021	52.9	0.207	nan	8.56	1
962	70	35.3	-0.00166	39.8	0.247	nan	70.5	1
972	68.6	32.1	0.00182	-44.5	0.217	nan	72.7	1
990	92.9	50.3	-0.00135	30.5	0.354	nan	37.6	1
994	61.9	20.2	0.00115	-24.7	0.371	nan	14.9	1
998	34.3	47.7	-0.00177	43.2	0.252	nan	19.2	1
999	33.2	5.9	-0.00114	24.4	0.345	nan	17.1	1
1000	72.5	38.8	-0.0017	41	0.305	nan	31.6	1
1010	115	28.2	-0.00147	34.3	0.32	nan	16.7	1
1010	130	49.3	0.00103	-21	0.369	nan	40.7	1
1020	16.8	35	-0.000996	20	0.356	nan	71.3	1
1020	87.2	24.2	-0.00167	40.3	0.224	nan	15.5	1
1020	91	9.16	-0.00213	53.9	0.211	nan	12	1
1030	110	7.52	-0.00237	61	0.148	nan	19.2	1
1030	89	21	-0.00147	34.3	0.305	nan	12	1
1030	53.6	23.2	-0.00156	36.8	0.305	nan	9.58	1
1030	99.8	48	-0.00182	44.7	0.223	nan	28.4	1
1040	43.9	12.9	-0.00196	48.7	0.214	nan	15.7	1
1040	52.2	26.2	-0.00152	35.6	0.308	nan	15.7	1
1050	84.3	22.3	-0.00184	45.3	0.223	nan	4.26	1
1050	64.7	37.1	0.00129	-28.7	0.343	nan	20.7	1
1050	16	19.6	-0.0021	53	0.186	nan	33.2	1
1060	80.6	17.9	-0.00208	52.4	0.199	nan	17.8	1
1060	62.9	16.7	-0.00206	51.9	0.256	nan	14.8	1
1070	70	32.8	0.00158	-37.4	0.295	nan	12.8	1
1070	66	45	-0.00182	44.5	0.246	nan	12.8	1
1070	72.1	5.19	-0.00201	50.3	0.165	nan	13.8	1
1070	95.9	18.2	-0.00133	29.9	0.369	nan	27.2	1
1070	135	45.4	-0.00221	56.1	0.186	nan	33.5	1
1080	97.5	34.9	-0.0014	32	0.326	nan	18.1	1
1080	80.1	39.7	-0.00173	41.9	0.21	nan	9.1	1
1090	7.03	49.5	-0.00178	43.3	0.196	nan	32.1	1
1090	63.4	19.7	-0.0014	32.2	0.365	nan	25.3	1
1090	32	11.5	-0.00179	43.8	0.191	nan	13.5	1
1100	26.8	14.4	-0.00212	53.7	0.136	nan	28.6	1
1100	66.2	38.7	-0.00173	42.1	0.238	nan	42.3	1
1100	102	16.4	-0.00182	44.5	0.23	nan	42.3	1
1110	62.6	52.4	-0.00182	44.5	0.19	nan	14.2	1
1110	55.5	40	-0.00151	35.4	0.329	nan	14.2	1
1120	49.6	46.8	-0.00156	36.8	0.298	nan	24.7	1
1120	69.3	32	-0.00148	34.4	0.335	nan	6.65	1
1120	76	32.1	-0.00169	40.8	0.271	nan	6.65	1
1120	125	13.9	-0.0017	41	0.252	nan	52.5	1
1130	11.2	9.08	-0.00145	33.4	0.279	nan	11.9	1
1130	61.6	22.5	-0.0017	40.9	0.236	nan	13.8	1
1130	75	26.2	-0.00117	25.2	0.358	nan	13.8	1
1140	22.8	11.6	-0.00331	89.2	0.091	nan	11.9	1
1140	27.2	4.75	-0.0121	351	0.0101	nan	26.4	1
1150	22.2	37.5	-0.00161	38.4	0.323	nan	6.77	1
1160	118	40.6	-0.00144	33.2	0.357	nan	16	1
1160	57	51.5	-0.00175	42.6	0.24	nan	10.1	1
1160	133	32.2	-0.00161	38.5	0.283	nan	10.8	1
1170	97.1	32.6	0.000957	-18.9	0.362	nan	21.1	1
1180	24.4	29.2	0.00123	-27.1	0.353	nan	26.4	1
1190	44.8	30.3	-0.0019	47.1	0.29	nan	19.7	1
1200	31.4	39.9	-0.00178	43.5	0.28	nan	25.5	1
1210	85.9	43.1	-0.0022	56	0.186	nan	6.2	1
1220	70	33.8	0.00282	-74.5	0.207	nan	10.9	1
1220	77.4	28.2	-0.00162	38.7	0.283	nan	9.08	1
1220	40.5	43.7	-0.00208	52.3	0.246	nan	13.9	1
1230	113	8.1	-0.00203	50.8	0.337	nan	40.8	1
1230	13	34.4	-0.00393	107	0.0981	nan	4.48	1
1240	109	43.9	-0.00158	37.3	0.301	nan	19.5	1
1240	69.9	32.6	-0.00206	51.8	0.257	nan	19.5	1
1240	84.4	39.3	-0.00151	35.3	0.312	nan	11	1
1250	74.5	34.6	-0.00195	48.5	0.261	nan	11	1
1250	98.8	51.4	-0.0031	82.7	0.101	nan	18.8	1
1250	50.2	41	-0.00193	47.8	0.255	nan	23.5	1
1270	57.1	43.7	-0.00183	45	0.252	nan	8.94	1
1270	81.2	44.5	-0.00139	31.8	0.324	nan	52.5	1
1270	116	5.26	-0.00145	33.6	0.323	nan	52.5	1
1280	29.1	25.3	-0.00142	32.7	0.371	nan	15.4	1
1290	84.5	12.7	-0.00222	56.4	0.12	nan	9.12	1
1290	138	20.6	-0.00313	83.6	0.133	nan	53.7	1
1300	38.9	38.3	-0.0022	55.8	0.216	nan	14	1
1320	73.6	14.9	-0.00202	50.5	0.186	nan	21.8	1
1320	110	20.8	-0.00171	41.4	0.264	nan	12.7	1
1330	20.3	19	-0.00192	47.5	0.295	nan	21.4	1
1330	70.1	33.2	-0.00221	56.3	0.341	nan	3.18	1
1340	116	9.06	-0.0017	41.1	0.256	nan	10.8	1
1340	98.5	32.6	-0.00186	45.7	0.242	nan	20.1	1
1340	89.2	44.8	-0.00171	41.4	0.233	nan	34.1	1
1350	64.5	44.9	0.00127	-28.1	0.361	nan	20.8	1
1350	21.8	35.1	0.00133	-30.1	0.293	nan	43.8	1
1350	106	22.9	-0.00169	40.8	0.267	nan	14.7	1
1360	121	23.1	-0.00181	44.2	0.314	nan	14.7	1
1360	58.9	50.9	-0.00161	38.4	0.277	nan	40.3	1
1360	96.5	49	-0.00269	70.6	0.169	nan	32.5	1
1360	129	50.9	-0.00156	36.8	0.299	nan	32.5	1
1370	41	42.7	-0.00162	38.7	0.281	nan	20.4	1
1380	69.8	32.8	-0.00254	66	0.184	nan	27.8	1
1380	31.7	14.7	-0.00169	40.7	0.234	nan	42.2	1
1390	53.4	51.5	-0.00164	39.2	0.243	nan	11.3	1
1390	18.1	34.1	-0.00366	99.4	0.0869	nan	19.9	1
1390	70.1	14.6	-0.00151	35.5	0.344	nan	29.3	1
1400	34.5	22.8	-0.00146	33.9	0.268	nan	19.9	1
1400	79.6	17.5	-0.00858	246	0.0194	nan	29.2	1
1400	39.2	22.7	-0.00232	59.5	0.171	nan	21.3	1
1410	52.7	6.21	-0.00162	38.5	0.254	nan	21.3	1
1410	138	28.3	-0.0018	44	0.304	nan	55.9	1
1450	38.6	9.63	-0.00227	57.9	0.184	nan	33.6	1
1460	7.38	29.3	-0.00148	34.6	0.286	nan	14.6	1
1460	19.6	37.3	-0.00171	41.3	0.256	nan	14.6	1
1460	69.1	32.6	-0.00188	46.5	0.208	nan	7.08	1
1460	10.8	35.3	-0.00175	42.6	0.217	nan	58.4	1
1480	128	41.9	-0.00189	46.6	0.179	nan	53.1	1
1490	135	51.6	-0.00152	35.7	0.285	nan	126	1
1500	13.1	37.9	-0.00173	41.9	0.235	nan	48	1
1500	110	32.6	-0.00163	38.8	0.294	nan	67.3	1
1510	48	25.7	-0.00163	38.9	0.28	nan	63.8	1
1520	52.9	24.3	0.00121	-26.5	0.327	nan	20.8	1
1530	73.3	28.3	-0.00194	48.1	0.21	nan	20.8	1
1530	88.4	48.4	-0.00204	51.1	0.205	nan	25.2	1
1530	29.4	9.38	-0.00243	62.7	0.139	nan	31.1	1
1530	136	10.6	-0.00405	111	0.0682	nan	11.3	1
1540	53.9	48.4	-0.00184	45.3	0.256	nan	22.2	1
1550	101	5.74	-0.00176	42.8	0.232	nan	41.4	1
1550	69.7	32.8	0.00265	-69.3	0.181	nan	22.2	1
1550	116	51.1	-0.00145	33.6	0.255	nan	47.6	1
1550	69.7	32.9	-0.00284	75.1	0.134	nan	41.8	1
1560	127	26.7	-0.00164	39.1	0.284	nan	20.1	1
1560	109	17.9	-0.0018	44.1	0.22	nan	18.3	1
1560	122	5.8	-0.00173	42	0.293	nan	18.3	1
1560	75.1	46.7	-0.00201	50.1	0.26	nan	6.49	1
1570	63.6	47.6	-0.00116	25	0.374	nan	5.54	1
1570	87.9	24.1	-0.00112	23.6	0.374	nan	33.7	1
1580	27.1	33.3	-0.00364	99	0.0976	nan	26.3	1
1580	115	33.9	-0.00168	40.3	0.228	nan	8.52	1
1590	78.2	13.8	-0.00179	43.7	0.286	nan	20.6	1
1590	69.5	32.5	0.00235	-60.6	0.174	nan	20.6	1
1590	115	39.1	-0.0021	52.9	0.179	nan	44.8	1
1600	29.6	9.36	0.00151	-35.2	0.253	nan	46.2	1
1610	94.2	47.7	-0.0018	43.9	0.195	nan	8.09	1
1610	42.1	41.6	-0.00196	48.8	0.165	nan	52.4	1
1610	98	23.4	-0.00147	34.3	0.262	nan	29.7	1
1610	136	40	-0.00179	43.9	0.221	nan	41.2	1
1620	42.4	14.4	-0.00179	43.8	0.212	nan	23	1
1620	70.1	34.2	-0.00384	105	0.148	nan	34	1
1630	144	37.1	-0.0013	29.2	0.361	nan	54.2	1
1630	5.84	34.9	-0.00184	45.4	0.223	nan	91.5	1
1630	117	48.4	-0.00149	34.8	0.268	nan	14.2	1
1640	70.1	34.1	0.0039	-107	0.0947	nan	28	1
1640	105	40.3	-0.00144	33.4	0.251	nan	14.2	1
1640	131	50.4	-0.00165	39.6	0.242	nan	12.3	1
1640	50.7	9.85	-0.00127	28.3	0.353	nan	12.9	1
1640	35.3	22.3	0.00133	-30.1	0.299	nan	9.87	1
1640	45.1	21.5	-0.00104	21.5	0.37	nan	9.87	1
1640	11	32.6	-0.00231	59.2	0.145	nan	26.4	1
1650	121	27.9	-0.0021	53.1	0.158	nan	16.4	1
1650	125	43.9	-0.00187	46	0.176	nan	16.4	1
1650	56.6	19.1	-0.00149	34.9	0.288	nan	64.7	1
1660	63.6	34.3	-0.00162	38.6	0.275	nan	inf	1
1670	139	26.1	-0.00146	33.8	0.284	nan	30.5	1
1670	109	30.5	-0.00181	44.3	0.237	nan	21.7	1
1680	80.7	41.1	-0.00179	43.8	0.248	nan	27.7	1
1680	121	48.6	-0.00179	43.6	0.21	nan	21.7	1
1690	69.9	27.9	-0.00172	41.6	0.239	nan	14.5	1
1690	82	35.9	-0.00166	39.9	0.2	nan	14.5	1
1690	106	17.8	-0.00146	33.8	0.256	nan	30.3	1
1690	32.4	34.2	-0.003	79.8	0.108	nan	66.1	1
1700	12.2	24.3	-0.00173	41.9	0.296	nan	42.4	1
1710	93.7	41	-0.00333	89.6	0.101	nan	83.1	1
1720	54.1	21.2	-0.00143	33	0.286	nan	14.1	1
1720	57.6	34.8	-0.00227	58	0.168	nan	14.1	1
1720	37.7	20.4	-0.00181	44.3	0.174	nan	16.5	1
1730	10.6	16.9	-0.00158	37.6	0.25	nan	27.2	1
1730	112	5.14	-0.0018	43.9	0.245	nan	59.2	1
1760	108	23.2	-0.00176	42.9	0.21	nan	61.5	1
1770	14	19.9	-0.00179	43.7	0.237	nan	15.4	1
1770	78	32.4	-0.00176	42.8	0.205	nan	30.7	1
1800	36.5	29.1	-0.00182	44.5	0.247	nan	16.6	1
1800	108	29	-0.00126	28	0.363	nan	52.5	1
1810	52.7	14.5	-0.00184	45.3	0.208	nan	11.4	1
1810	53.8	25.8	-0.00153	36	0.25	nan	11.4	1
1820	99.6	28.9	-0.00119	25.8	0.317	nan	32.5	1
1820	48.5	49	-0.00161	38.3	0.238	nan	54.9	1
1840	9.55	10.4	-0.00154	36.3	0.304	nan	64.2	1
1840	5.39	14.1	-0.00222	56.7	0.321	nan	8.85	1
1840	62.4	15	-0.00179	43.9	0.263	nan	11.4	1
1850	15.7	31.6	0.000853	-15.8	0.375	nan	20	1
1850	31.1	18.8	-0.00153	36	0.256	nan	20	1
1860	11.5	41.4	-0.00225	57.5	0.173	nan	27.9	1
1860	5.24	14.2	0.00184	-45.3	0.204	nan	27.9	1
1870	43.7	9.86	-0.00257	67.1	0.152	nan	28.6	1
1870	6.14	15	-0.00176	42.7	0.191	nan	37.9	1
1870	57	35.1	-0.00171	41.4	0.199	nan	16.9	1
1870	43.9	10.1	0.00223	-56.8	0.188	nan	28.3	1
1870	72.6	28.5	-0.00134	30.3	0.309	nan	5.03	1
1880	144	29.3	-0.00178	43.3	0.247	nan	32.8	1
1880	69.7	32.6	0.00218	-55.2	0.177	nan	5.03	1
1880	31	4.49	-0.00152	35.7	0.246	nan	37.7	1
1880	94.2	43.7	-0.00229	58.6	0.188	nan	21.2	1
1900	120	25	-0.00192	47.6	0.164	nan	113	1
1910	6.3	41	-0.00201	50.1	0.196	nan	15.5	1
1910	70	33.1	0.00173	-42	0.268	nan	64.2	1
1930	69.9	33.1	0.00242	-62.4	0.18	nan	36.6	1
1930	101	13.1	-0.00306	81.5	0.0962	nan	36.6	1
1950	18.3	6.62	-0.00156	36.8	0.264	nan	24.4	1
1950	5.84	27.6	-0.00171	41.4	0.25	nan	24.4	1
1950	96.6	24.6	-0.00184	45.3	0.228	nan	9.27	1
1950	92.7	16.2	-0.00205	51.6	0.193	nan	9.27	1
1960	69.9	32.8	0.00198	-49.5	0.272	nan	28.2	1
1960	119	46.1	-0.00171	41.3	0.219	nan	39.8	1
1970	24.1	36.7	-0.00168	40.4	0.239	nan	22.5	1
1980	111	29.7	-0.00293	77.9	0.122	nan	77.2	1
1980	37.5	53.6	-0.00205	51.4	0.144	nan	77.2	1
2000	101	13.5	0.00293	-77.9	0.146	nan	7.32	1
2000	70.1	33	-0.0014	32	0.338	nan	36.3	1
2000	98.3	6.55	-0.00309	82.4	0.133	nan	7.32	1
2010	63.3	41.2	-0.00792	226	0.0187	nan	35.1	1
2010	63.3	6.14	-0.00163	39.1	0.25	nan	35.1	1
2030	24.9	51.6	-0.00155	36.6	0.295	nan	9.54	1
2030	58.3	33	-0.00121	26.4	0.36	nan	9.19	1
2030	140	32.9	-0.00155	36.6	0.313	nan	26.8	1
2040	78.5	8.98	-0.00151	35.3	0.303	nan	5.9	1
2040	136	50.9	-0.00182	44.5	0.194	nan	16.7	1
2050	123	40.4	-0.00171	41.2	0.237	nan	16.7	1
2050	69.5	32.7	-0.00143	33.1	0.247	nan	6.27	1
2060	69.8	32.9	0.00119	-25.7	0.342	nan	inf	1
2070	38	43.5	-0.00192	47.5	0.239	nan	32.4	1
2080	16	19.6	-0.00108	22.5	0.355	nan	7.7	1
2080	43.6	28.9	-0.00148	34.3	0.274	nan	32.5	1
2090	75.3	35.9	-0.00153	36	0.333	nan	19.9	1
2110	28.5	32.7	-0.00176	42.7	0.204	nan	26.9	1
2120	67.6	30.5	-0.00218	55.4	0.205	nan	28.4	1
2120	21.5	14.3	-0.00174	42.3	0.246	nan	29.3	1
2130	69.6	32.5	0.00149	-34.6	0.347	nan	24	1
2130	128	32.4	-0.00159	37.8	0.257	nan	25.3	1
2130	90.1	44.9	-0.00149	34.8	0.312	nan	21.6	1
2130	104	27.9	-0.00169	40.8	0.227	nan	21.6	1
2130	25	19.2	-0.00219	55.8	0.131	nan	42.4	1
2140	59	39.7	-0.00398	109	0.0618	nan	13.2	1
2140	28.2	37.5	-0.00145	33.6	0.272	nan	30.9	1
2140	96.9	42.8	-0.00133	29.9	0.291	nan	23.5	1
2150	69	32.3	-0.00142	32.8	0.253	nan	23.5	1
2150	89.4	20.5	-0.00162	38.7	0.228	nan	21.3	1
2160	123	13.4	-0.00172	41.7	0.213	nan	41.4	1
2160	46.2	31.2	0.00109	-22.8	0.369	nan	15.8	1
2170	13.9	12.3	-0.00217	55	0.172	nan	37.4	1
2170	52	39.1	-0.00172	41.7	0.245	nan	11.8	1
2170	22.9	35.6	0.00292	-77.4	0.228	nan	29.3	1
2190	80.6	20	-0.0016	37.9	0.245	nan	26	1
2200	143	22.7	-0.00174	42.1	0.21	nan	37.2	1
2200	27.8	41.8	-0.00221	56.1	0.172	nan	5.82	1
2200	69.8	33.2	0.00201	-50.4	0.214	nan	31.2	1
2200	22.6	35.9	0.00278	-73.4	0.223	nan	6.3	1
2200	28.9	36.1	-0.00191	47.2	0.287	nan	5.82	1
2210	142	25.4	-0.00201	50.2	0.182	nan	20.4	1
2210	43.7	4.86	-0.00155	36.5	0.279	nan	34.5	1
2220	117	51.8	-0.00196	48.8	0.183	nan	61.4	1
2220	74.8	7.32	-0.00186	45.8	0.251	nan	26.7	1
2220	5.3	42.4	-0.0017	41.1	0.27	nan	27.6	1
2220	117	7.06	-0.00196	48.9	0.223	nan	15.1	1
2230	125	19.9	-0.0016	38.1	0.271	nan	15.1	1
2230	40.4	37.8	0.00118	-25.5	0.345	nan	82.8	1
2240	32	50.5	-0.00196	48.7	0.254	nan	31.6	1
2250	22.9	35.4	-0.00421	116	0.152	nan	19.3	1
2250	42.1	38.3	-0.00262	68.4	0.125	nan	19.3	1
2260	22.8	35.5	0.00402	-110	0.134	nan	19.4	1
2260	58.2	20.4	-0.00207	52	0.202	nan	24	1
2260	87.1	30.2	-0.00189	46.8	0.252	nan	30.6	1
2260	137	16	-0.00167	40.2	0.293	nan	31.4	1
2270	22.5	36.3	-0.00345	93.3	0.187	nan	41.7	1
2270	63.5	28.7	-0.00352	95.3	0.14	nan	5.69	1
2280	22.5	36.1	0.00349	-94.5	0.134	nan	45.2	1
2280	67.6	33.1	0.00244	-63.2	0.214	nan	10.9	1
2290	57.2	29.9	-0.00217	55	0.196	nan	10.9	1
2290	94	4.64	-0.00131	29.4	0.32	nan	37.5	1
2290	69.9	33.3	-0.00241	62.3	0.165	nan	13.1	1
2290	40.8	39.6	-0.00216	54.7	0.204	nan	20.7	1
2290	135	42.3	-0.00164	39.2	0.267	nan	24	1
2300	23.5	28.3	-0.00184	45.3	0.273	nan	20.7	1
2300	72.9	16.1	0.00117	-25.3	0.364	nan	18.5	1
2300	86	29.2	-0.00183	45	0.224	nan	18.1	1
2300	76.7	44.7	-0.00139	31.7	0.308	nan	18.1	1
2300	127	19.8	-0.00166	39.9	0.246	nan	24	1
2300	22.5	47	-0.00182	44.6	0.245	nan	54.3	1
2310	80.5	41.7	-0.00197	49.1	0.175	nan	36.4	1
2310	128	29.9	-0.00161	38.2	0.304	nan	49	1
2330	79.4	18.6	-0.00138	31.5	0.308	nan	55.5	1
2330	24.8	8.72	-0.00166	39.7	0.265	nan	21.4	1
2340	28.3	29.8	-0.00149	34.8	0.3	nan	21.4	1
2350	4.9	46	-0.00182	44.6	0.245	nan	38.9	1
2350	85.9	11.7	-0.00144	33.4	0.339	nan	9.33	1
2350	39.5	38.2	-0.00179	43.7	0.218	nan	33.1	1
2360	127	38.3	-0.00179	43.9	0.246	nan	87.7	1
2370	69.7	33.1	-0.00176	42.8	0.265	nan	43.7	1
2370	33.2	9.07	-0.00177	43.1	0.275	nan	43.7	1
2390	58.2	21.6	-0.00229	58.6	0.189	nan	37.8	1
2390	22.6	34.2	-0.003	79.8	0.138	nan	6.93	1
2400	142	32.5	-0.00134	30.2	0.364	nan	26.4	1
2400	45	51.7	-0.00202	50.5	0.195	nan	21.6	1
2400	126	11.8	-0.00205	51.4	0.207	nan	26.4	1
2410	69.7	33.1	0.00149	-34.7	0.233	nan	inf	1
2420	5.32	46.9	-0.00178	43.4	0.223	nan	inf	1
2430	21.5	36.4	-0.00272	71.3	0.148	nan	97.3	1
2430	119	34.9	-0.00163	38.8	0.27	nan	97.3	1
2440	70.3	10.6	-0.00169	40.7	0.26	nan	36.4	1
2440	105	21.7	-0.00178	43.5	0.211	nan	17.5	1
2450	55.1	50.7	-0.00199	49.8	0.178	nan	inf	1
2470	64.2	23.7	-0.00109	22.8	0.365	nan	inf	1
2490	38.5	18	-0.00212	53.7	0.196	nan	38.6	1
2490	77.1	19.4	-0.00165	39.7	0.253	nan	16.3	1
2490	112	18.9	-0.00155	36.7	0.286	nan	17	1
2500	129	7.77	0.00122	-26.6	0.345	nan	23.2	1
2500	133	30.5	-0.00199	49.6	0.213	nan	23.2	1
2510	93.1	25.8	-0.00168	40.3	0.228	nan	18.3	1
2520	66.9	18.8	-0.00159	37.7	0.282	nan	9.06	1
2530	141	47.4	-0.00151	35.5	0.277	nan	inf	1
2540	133	4.58	0.00216	-54.9	0.198	nan	inf	1
2550	19.4	50	-0.00144	33.3	0.314	nan	124	1
2550	116	6.23	0.00217	-55.2	0.169	nan	22	1
2550	125	26.2	-0.00221	56.4	0.155	nan	22	1
2560	22.8	35.4	-0.00336	90.5	0.186	nan	44.7	1
2560	64	18	-0.00168	40.5	0.274	nan	41.3	1
2560	142	30.1	-0.00167	40.1	0.319	nan	27.2	1
2560	105	21.2	-0.00233	59.9	0.177	nan	21	1
2570	128	46.5	-0.00193	48	0.199	nan	34	1
2570	32	30.9	-0.0018	43.9	0.238	nan	97.2	1
2580	116	19.9	-0.0018	43.9	0.237	nan	8.68	1
2580	69.6	34.7	-0.00182	44.5	0.248	nan	46.8	1
2580	22.8	35.3	0.00304	-81	0.184	nan	46.8	1
2580	117	28.4	-0.0017	41.1	0.255	nan	8.68	1
2590	133	40.8	-0.00382	104	0.0722	nan	20	1
2610	69.8	34.6	0.00151	-35.2	0.324	nan	19.8	1
2610	22.8	35.7	0.00231	-59.3	0.199	nan	32.9	1
2610	58.2	50.6	-0.00238	61.4	0.139	nan	19.8	1
2620	20.6	35.4	-0.00208	52.4	0.206	nan	47.7	1
2640	20.3	35.9	0.00169	-40.7	0.264	nan	248	1
2640	68.1	32.2	-0.00173	41.8	0.306	nan	44.8	1
2640	23.4	35.1	-0.00155	36.6	0.327	nan	44.8	1
2650	120	9.83	-0.00138	31.4	0.242	nan	56.7	1
2660	128	39.6	-0.00248	64.3	0.141	nan	17.1	1
2660	30.3	28.5	-0.00215	54.3	0.199	nan	52.2	1
2660	81.1	16.6	-0.00219	55.5	0.148	nan	22.4	1
2670	20.5	36.3	-0.00154	36.1	0.301	nan	12.9	1
2670	32.5	41	-0.00155	36.5	0.26	nan	12.9	1
2680	31.5	10.8	-0.00155	36.6	0.299	nan	12.5	1
2680	21.9	33.9	-0.00125	27.7	0.324	nan	24.2	1
2680	82.1	33.5	-0.00134	30.3	0.295	nan	19.5	1
2690	98.2	22.6	-0.00166	39.9	0.217	nan	19.5	1
2690	12.5	28.1	-0.00186	45.8	0.197	nan	69.8	1
2690	78.1	47.2	-0.00148	34.5	0.294	nan	56.8	1
2700	137	28.5	-0.00189	46.7	0.163	nan	25.5	1
2700	92.4	43.9	-0.00166	39.7	0.239	nan	23.5	1
2700	121	48.2	-0.00171	41.5	0.27	nan	25.5	1
2710	16.7	6.9	0.00118	-25.6	0.356	nan	37.2	1
2710	76.6	27.9	-0.00153	35.9	0.292	nan	13.4	1
2710	30.8	41.3	-0.00153	35.9	0.267	nan	3.61	1
2720	43.9	5.66	-0.00147	34.1	0.276	nan	34	1
2720	128	29.7	-0.00172	41.6	0.232	nan	14	1
2720	50.9	34	-0.00184	45.3	0.26	nan	17.4	1
2730	21.1	34.2	-0.00172	41.7	0.252	nan	18.2	1
2740	111	35.8	-0.00163	39	0.274	nan	79.8	1
2740	32.6	22.2	-0.00144	33.3	0.317	nan	3.05	1
2750	14.9	37.5	0.00166	-39.8	0.294	nan	6.69	1
2750	21.5	36.6	0.0022	-55.9	0.305	nan	6.69	1
2760	61.1	38.1	-0.002	49.9	0.17	nan	18.3	1
2770	49.4	6.08	-0.00151	35.3	0.298	nan	21.2	1
2770	22.5	34.1	0.00239	-61.7	0.219	nan	19.8	1
2790	71.6	27.3	-0.00148	34.4	0.275	nan	9.36	1
2800	36.8	53.5	-0.00199	49.6	0.209	nan	22	1
2800	74.8	36.1	-0.00184	45.2	0.24	nan	9.36	1
2800	25	35	-0.00154	36.4	0.31	nan	22	1
2810	92.1	26.5	-0.00159	37.8	0.242	nan	38.4	1
2820	136	18.6	-0.00142	32.7	0.293	nan	49.1	1
2840	120	18	-0.00141	32.3	0.337	nan	98.5	1
2860	5.91	43.4	-0.00143	32.9	0.264	nan	62.5	1
2860	67.6	33.1	0.0012	-26.1	0.357	nan	62.5	1
2880	70.1	34.4	-0.00166	39.9	0.355	nan	45.5	1
2900	70.1	34.4	0.00237	-61.1	0.285	nan	27.3	1
2920	9.51	18.2	-0.00172	41.5	0.223	nan	30.2	1
2920	38.9	11.4	-0.00153	35.8	0.292	nan	24.3	1
2930	60.7	40.4	-0.00177	43	0.262	nan	24.2	1
2940	69.3	35.1	-0.00177	43.2	0.286	nan	20.6	1
2950	96.3	49.2	-0.00145	33.6	0.281	nan	44.5	1
# Refeyn DiscoverMP; 2024.2.1; Refeyn Ltd; www.refeyn.com; email: support@refeyn.com
# Time created: 2025-02-18 12:55:58
# Time changed: 2025-10-20 15:19:50
# Version commit: 7df0bc1dff5c673bd991688354ce003941012fb9
2d_cdt1_R2
frame_indices	x_coords	y_coords	contrasts	calibrated_values	fit_errors	diffblur_errors	neareast_neighbour_distances	selections
5	66.3	8.81	-0.00172	41.7	0.222	nan	33.7	1
5	56.4	47.9	-0.00165	39.7	0.209	nan	28.9	1
8	27.8	43.6	-0.00177	43.1	0.246	nan	16.7	1
9	99.8	12.7	-0.0015	34.9	0.315	nan	28.8	1
11	30.3	27	-0.00158	37.6	0.243	nan	7.49	1
13	127	20.7	-0.00167	40	0.218	nan	28.8	1
16	11.9	15.8	-0.00133	29.9	0.326	nan	21.5	1
24	77.1	29	-0.00184	45.1	0.202	nan	54.6	1
27	140	12.2	-0.0033	88.7	0.0966	nan	43.2	1
30	57	34.2	-0.00192	47.7	0.227	nan	16.6	1
31	73.4	31.6	-0.00185	45.5	0.221	nan	10.7	1
34	14	6.29	-0.00208	52.3	0.178	nan	13	1
34	76.9	41.7	-0.0017	41.1	0.28	nan	10.7	1
36	15	19.3	-0.00142	32.6	0.327	nan	5.8	1
38	143	31.3	-0.00188	46.3	0.248	nan	20.7	1
38	66.6	34.6	-0.00177	43.3	0.229	nan	12.5	1
45	30.7	22.4	-0.00144	33.1	0.29	nan	15.3	1
47	26.3	37.1	-0.00175	42.5	0.253	nan	15.3	1
49	72	35.6	-0.00135	30.7	0.313	nan	10.7	1
51	97.2	29.2	-0.00189	46.6	0.229	nan	8.13	1
53	62.8	27.1	-0.00141	32.4	0.295	nan	12.4	1
58	99.5	50.8	-0.00216	54.8	0.191	nan	35.2	1
67	30.5	25.6	-0.0014	32.1	0.346	nan	29.9	1
76	61.9	4.85	-0.00135	30.6	0.374	nan	11.5	1
77	86.6	44.5	-0.00202	50.6	0.237	nan	21.7	1
80	105	32.7	-0.0017	40.9	0.237	nan	21.7	1
81	21.7	45.4	-0.00166	39.9	0.238	nan	36.5	1
90	132	35.1	-0.00143	33	0.257	nan	20.3	1
91	96	29.1	-0.00191	47.3	0.225	nan	20.1	1
92	66.2	36.7	-0.00132	29.8	0.305	nan	3.94	1
94	59.1	25.3	-0.00151	35.3	0.32	nan	13.4	1
98	127	17.3	-0.00165	39.4	0.215	nan	11	1
99	100	30	-0.00116	25	0.367	nan	20.1	1
100	57	5.99	-0.00183	44.8	0.208	nan	30	1
104	81.5	37.7	-0.00225	57.4	0.153	nan	15.4	1
107	96.9	36.7	-0.00155	36.5	0.259	nan	15.4	1
109	74.3	51.4	-0.00149	34.9	0.307	nan	15.3	1
111	77	36.3	-0.00194	48.2	0.21	nan	8.79	1
113	50.4	10.6	-0.00159	37.7	0.231	nan	37	1
114	83.8	30.7	-0.0018	43.9	0.205	nan	8.79	1
121	108	8.88	-0.00151	35.4	0.24	nan	25.3	1
123	89.5	45.6	-0.00162	38.6	0.245	nan	24.9	1
125	20.8	20.2	-0.00204	51.1	0.232	nan	34.2	1
128	80.8	19.4	-0.00411	113	0.0717	nan	14.8	1
135	57.3	53.6	0.00135	-30.6	0.304	nan	21.6	1
135	35.7	52.5	-0.00167	40.1	0.233	nan	21.6	1
149	58.3	33.8	0.00143	-32.9	0.316	nan	27.7	1
160	67.8	31.8	-0.00187	46.1	0.221	nan	26.8	1
164	30.2	7.17	-0.00162	38.5	0.299	nan	18	1
171	121	14.8	-0.00193	47.8	0.244	nan	17.8	1
172	84.7	16.8	-0.0015	35.1	0.336	nan	18.2	1
174	63.5	52.5	-0.00266	69.8	0.105	nan	24	1
175	103	19.3	-0.00203	50.7	0.211	nan	17.8	1
176	49.3	30.4	0.00127	-28.1	0.347	nan	23.1	1
179	131	16.7	-0.00106	21.9	0.371	nan	27.9	1
180	15.7	50.2	-0.00163	39	0.287	nan	23.2	1
181	103	9.43	-0.00205	51.4	0.223	nan	24.7	1
182	98.3	33.7	-0.00197	49.2	0.175	nan	24.7	1
182	38.1	44	-0.00138	31.4	0.33	nan	23.2	1
191	41.7	9.58	-0.00216	54.8	0.209	nan	30.7	1
192	78.8	47.4	-0.00197	49	0.204	nan	12	1
194	71.3	17.9	-0.0024	62	0.173	nan	20	1
197	112	15	-0.00215	54.3	0.203	nan	11	1
198	70.9	38	0.00172	-41.8	0.249	nan	20	1
202	138	25.4	-0.00278	73.2	0.144	nan	17.9	1
202	40	52.5	0.00131	-29.4	0.332	nan	9.29	1
207	136	43.1	-0.00167	40	0.216	nan	9.42	1
207	30.5	40.3	-0.00147	34.1	0.317	nan	12	1
211	107	14.5	-0.00297	78.9	0.155	nan	40.5	1
212	64.9	36.7	-0.00185	45.5	0.226	nan	16.5	1
217	79	21.1	-0.0014	32	0.292	nan	21	1
217	16.9	23.5	-0.00205	51.6	0.174	nan	33.5	1
226	46.4	48	-0.00174	42.3	0.3	nan	6.07	1
227	47.9	42.2	-0.00178	43.5	0.301	nan	6.07	1
229	71.2	6.6	-0.00194	48	0.226	nan	19.3	1
233	89	14	-0.00149	34.9	0.292	nan	19.3	1
235	29.4	52.3	-0.0021	52.9	0.181	nan	70.9	1
247	96.8	37.9	0.00149	-34.7	0.298	nan	42	1
247	56	47.8	-0.0011	23.2	0.342	nan	42	1
256	66.6	22.4	-0.00189	46.8	0.296	nan	7.96	1
259	22.8	42	-0.00198	49.5	0.249	nan	43.9	1
261	65	30.2	-0.00156	36.9	0.252	nan	7.96	1
267	50.2	34.5	-0.00473	131	0.067	nan	22.2	1
268	49.3	9.12	-0.00188	46.4	0.299	nan	25.4	1
268	64.4	51.6	-0.00176	42.8	0.281	nan	19.8	1
278	91.4	38.8	-0.00139	31.7	0.288	nan	23.9	1
279	41.9	22.9	-0.00169	40.7	0.262	nan	26	1
280	68	33.5	-0.00165	39.4	0.306	nan	3.45	1
283	137	30.7	-0.00187	46	0.254	nan	46.2	1
286	55.6	19.6	-0.00243	62.8	0.14	nan	15.5	1
292	35.4	23.9	-0.00114	24.5	0.336	nan	inf	1
300	15.7	34.8	-0.0017	41	0.247	nan	20.5	1
303	19.4	14.7	-0.00162	38.5	0.261	nan	20.5	1
313	20.1	39	-0.00275	72.4	0.23	nan	28.4	1
321	44.6	22.9	-0.00493	137	0.0622	nan	31.9	1
333	32.4	20.8	-0.00231	59.3	0.154	nan	inf	1
343	19.2	44.4	-0.00157	37.1	0.303	nan	10.1	1
343	132	17.5	-0.00192	47.5	0.25	nan	72.5	1
343	26.8	37.7	-0.00176	42.8	0.229	nan	10.1	1
347	60.4	26.6	-0.00167	40.1	0.327	nan	33	1
352	93.1	21.9	-0.00169	40.8	0.262	nan	33	1
368	11.3	26.8	-0.00197	49.1	0.174	nan	66.5	1
368	76.7	38.7	-0.0017	41	0.241	nan	66.5	1
377	120	25.8	-0.0014	32.1	0.28	nan	14	1
379	115	12.5	-0.0017	40.9	0.246	nan	14	1
386	135	6.95	-0.00153	35.8	0.297	nan	38	1
391	56.6	6.94	-0.00162	38.7	0.349	nan	78	1
409	39.1	30	-0.00189	46.7	0.197	nan	inf	1
422	112	18.9	-0.00166	39.9	0.253	nan	inf	1
436	34.9	32.3	-0.00169	40.8	0.244	nan	56.3	1
442	86	17	-0.002	50	0.217	nan	5.55	1
447	49.9	40	-0.00172	41.7	0.198	nan	31.7	1
448	25.8	19.3	-0.00173	42	0.223	nan	31.7	1
458	56.8	16.2	-0.00152	35.5	0.317	nan	9.97	1
459	140	8.75	-0.00238	61.3	0.175	nan	21.3	1
461	49.4	22.9	-0.00147	34.2	0.235	nan	9.97	1
462	125	23.8	-0.00102	20.7	0.36	nan	17.4	1
463	112	11.8	-0.0012	26.1	0.312	nan	17.4	1
467	83	42.1	0.0016	-38.2	0.273	nan	34.6	1
470	53	24.8	-0.00467	130	0.0556	nan	11.9	1
475	114	20.6	-0.00212	53.7	0.178	nan	61.1	1
480	22.2	18.8	-0.00222	56.4	0.195	nan	9.3	1
484	76.1	40.3	-0.00168	40.5	0.279	nan	6.71	1
486	5.74	31.4	0.0021	-53.1	0.238	nan	25.7	1
489	77.4	52.5	-0.00156	36.8	0.271	nan	8.58	1
496	87.8	30	-0.00143	32.9	0.269	nan	36.9	1
496	127	33.4	-0.00199	49.6	0.255	nan	39.8	1
498	51	33.7	-0.00181	44.2	0.296	nan	36.9	1
508	72.3	32.9	-0.00155	36.5	0.286	nan	15.4	1
509	59.1	21.4	-0.00163	39.1	0.183	nan	13.6	1
511	51.2	33.7	0.00234	-60.2	0.241	nan	14.6	1
515	10.2	39	-0.00187	46.2	0.258	nan	41.3	1
517	129	35.6	-0.00157	37.2	0.266	nan	13.8	1
518	120	25	-0.00146	33.9	0.329	nan	13.8	1
520	115	47.5	-0.00179	43.6	0.26	nan	18.3	1
527	25.6	23	-0.00188	46.5	0.231	nan	27.7	1
528	119	11.9	-0.0013	29.1	0.303	nan	63.6	1
553	55.6	30.4	0.00232	-59.6	0.165	nan	14	1
553	52.1	43.9	-0.0016	38	0.266	nan	14	1
565	115	42.6	-0.00201	50.2	0.209	nan	51.7	1
567	65.4	27.4	-0.00181	44.3	0.218	nan	14.2	1
568	52.6	21.1	-0.0121	352	0.0114	nan	14.2	1
572	66.9	44.9	-0.00113	24.2	0.359	nan	17.6	1
574	65.5	21.9	-0.00183	45	0.254	nan	23	1
578	139	19.6	-0.00125	27.7	0.321	nan	19.8	1
582	122	29.6	-0.00169	40.7	0.266	nan	19.8	1
598	98.3	13.4	-0.00211	53.3	0.21	nan	33.6	1
605	126	31.6	0.00112	-23.7	0.372	nan	inf	1
621	115	30.7	-0.00176	42.8	0.253	nan	9.84	1
622	123	24.5	0.00809	-231	0.0214	nan	9.84	1
628	100	21.1	-0.00206	51.8	0.17	nan	62.6	1
633	8.2	35.5	-0.00213	53.8	0.196	nan	21.4	1
635	27.1	25.5	-0.00169	40.7	0.25	nan	3.93	1
638	94.9	15.7	-0.00181	44.2	0.289	nan	68.4	1
642	13.2	39.1	-0.00212	53.6	0.168	nan	85	1
652	31.5	16.2	-0.00175	42.4	0.24	nan	36.5	1
652	26.7	52.4	-0.002	50	0.178	nan	36.5	1
654	119	32.7	0.00122	-26.7	0.335	nan	23.7	1
660	104	21.7	-0.00198	49.3	0.226	nan	14.5	1
662	128	46.2	-0.00133	30.1	0.332	nan	13.1	1
665	139	39.2	-0.00197	49.1	0.214	nan	8.34	1
670	136	47.2	-0.00161	38.3	0.275	nan	8.34	1
672	99.1	36.1	-0.00182	44.6	0.227	nan	38.8	1
690	19	34	-0.0017	41.1	0.305	nan	64.2	1
693	79.5	12.6	-0.00168	40.4	0.236	nan	36.4	1
699	44.9	29.6	-0.00189	46.6	0.203	nan	34.4	1
702	11.9	19.8	-0.00188	46.5	0.222	nan	34.2	1
706	58	23.7	-0.0016	37.9	0.315	nan	17.1	1
706	38.4	42.3	-0.00149	34.8	0.285	nan	10.9	1
706	140	52.6	-0.00157	37.1	0.301	nan	9.83	1
707	43.5	32.7	-0.00208	52.4	0.183	nan	10.9	1
712	105	29.8	-0.00188	46.5	0.222	nan	28.8	1
712	134	33.3	-0.0016	38	0.279	nan	28.8	1
722	94.5	15	-0.00159	37.9	0.267	nan	40	1
724	34.1	6.5	0.00132	-29.7	0.325	nan	32	1
728	21.6	36	-0.00152	35.8	0.297	nan	8.82	1
734	90.1	28.2	-0.00168	40.4	0.202	nan	65.4	1
744	53.1	24.9	0.0039	-107	0.0847	nan	31.6	1
744	139	7.53	-0.00136	31	0.325	nan	9.59	1
756	107	15.4	-0.00132	29.8	0.306	nan	28.3	1
769	70.6	16.9	-0.00136	30.9	0.358	nan	9.45	1
769	44.3	28.9	-0.00187	46.2	0.257	nan	26.7	1
771	94.5	43.3	-0.00126	28	0.351	nan	17.4	1
773	58.4	51.6	-0.00179	43.6	0.221	nan	4.66	1
784	114	52.1	-0.002	50	0.246	nan	18.9	1
784	140	35.1	-0.00162	38.7	0.234	nan	9.92	1
789	67.7	40.6	-0.00135	30.5	0.316	nan	48	1
793	134	49.5	-0.00146	34	0.309	nan	52.7	1
795	53.3	27.2	0.00118	-25.7	0.318	nan	22.9	1
796	81.5	49.6	-0.002	50	0.202	nan	19.9	1
800	123	49.9	-0.00172	41.5	0.226	nan	34.4	1
811	22.2	20	-0.00173	41.8	0.234	nan	54.3	1
824	100	49.2	-0.00142	32.6	0.365	nan	6.8	1
835	49.9	21.6	-0.00177	43.2	0.25	nan	65.4	1
839	110	47.9	-0.0013	29.1	0.315	nan	28.9	1
846	77.5	41.6	-0.00174	42.3	0.252	nan	65.4	1
849	135	9.86	-0.00189	46.8	0.249	nan	65.4	1
858	24.4	27.5	-0.00205	51.4	0.164	nan	4.65	1
861	71.2	22.9	-0.00151	35.3	0.271	nan	47.1	1
862	141	49.8	-0.00386	105	0.0645	nan	74.8	1
882	114	43	-0.00121	26.4	0.332	nan	17.9	1
886	113	25.1	0.00141	-32.5	0.373	nan	17.9	1
897	120	10.8	-0.00192	47.7	0.184	nan	113	1
923	101	8.36	0.00144	-33.2	0.372	nan	28.7	1
928	75.5	21.2	-0.00188	46.4	0.221	nan	28.7	1
939	121	48.1	0.00124	-27.2	0.349	nan	36.1	1
952	90.9	7.6	-0.00249	64.5	0.128	nan	39.3	1
959	118	6.22	-0.00234	60.1	0.171	nan	27.4	1
960	57.6	24.1	-0.00141	32.3	0.32	nan	3.1	1
966	131	46.1	-0.00107	22.2	0.375	nan	60.2	1
970	26.8	39.3	-0.00143	33	0.301	nan	20.8	1
977	128	46.9	-0.00129	28.8	0.317	nan	12.3	1
994	54.6	29.7	-0.00172	41.6	0.181	nan	15.7	1
994	42.4	39.7	-0.00146	33.9	0.319	nan	15.7	1
1030	91.2	38.7	-0.00167	40.1	0.24	nan	15.5	1
1030	112	9.22	-0.00159	37.9	0.312	nan	14.9	1
1030	120	22.2	-0.00179	43.7	0.23	nan	14.9	1
1040	14.5	49.1	-0.00173	41.8	0.252	nan	31.2	1
1040	45.7	14	-0.00199	49.7	0.184	nan	33.2	1
1040	12.7	18	-0.00164	39.3	0.233	nan	9.54	1
1040	136	13.9	-0.00188	46.4	0.208	nan	36.4	1
1070	108	28.3	-0.00147	34.2	0.292	nan	19.3	1
1080	27.3	29	-0.00151	35.3	0.268	nan	44.6	1
1080	127	25.7	-0.00118	25.6	0.354	nan	19.3	1
1080	71.6	33.9	-0.00166	39.8	0.266	nan	36.8	1
1080	93.8	31.7	-0.0023	58.9	0.161	nan	38.8	1
1100	9.33	35.8	-0.00168	40.4	0.273	nan	22.7	1
1100	137	29.4	-0.0017	41.1	0.21	nan	7.55	1
1110	102	38.4	-0.0017	41.1	0.269	nan	14.7	1
1110	80.4	28	-0.00214	54	0.189	nan	11.7	1
1140	14.8	45	-0.00168	40.4	0.282	nan	32	1
1140	68.8	37.6	-0.00182	44.5	0.237	nan	10.4	1
1160	13.6	9.87	0.00129	-28.8	0.315	nan	43.4	1
1160	143	17.7	-0.00188	46.4	0.215	nan	11.4	1
1170	86.1	43.2	-0.00141	32.5	0.337	nan	27.7	1
1170	17.7	7.03	-0.00194	48.2	0.241	nan	42.4	1
1180	68.8	20.8	-0.00183	44.8	0.246	nan	13.3	1
1180	106	49.2	-0.00164	39.1	0.27	nan	14.1	1
1210	141	45.6	-0.00137	31.1	0.34	nan	91.6	1
1230	85.3	7.1	-0.00175	42.5	0.273	nan	78.1	1
1240	115	51.2	-0.00185	45.5	0.208	nan	19.4	1
1260	54.6	18.7	-0.00169	40.7	0.267	nan	31.6	1
1270	51	22.9	-0.00166	39.9	0.289	nan	16	1
1270	35.4	19.3	-0.0015	35.2	0.278	nan	16	1
1280	114	29.2	-0.00108	22.7	0.373	nan	32.3	1
1290	83.5	42.5	-0.00111	23.4	0.374	nan	23.4	1
1300	95.4	13.7	-0.00195	48.4	0.229	nan	14.3	1
1310	82.9	31.8	-0.00178	43.4	0.223	nan	14	1
1350	128	32.5	-0.001	20.3	0.36	nan	45.8	1
1360	61.9	14.3	-0.00156	36.8	0.299	nan	30.2	1
1370	43.3	19	0.00133	-30	0.36	nan	28.5	1
1370	142	26.9	-0.00121	26.6	0.304	nan	41.6	1
1370	104	43.1	-0.00176	42.8	0.223	nan	41.6	1
1410	45.3	19.6	-0.0017	41.1	0.27	nan	22.6	1
1420	82.4	42.2	0.00188	-46.4	0.177	nan	13.2	1
1420	55	36.6	-0.00175	42.6	0.246	nan	13.7	1
1420	102	52.8	-0.0018	44.1	0.261	nan	21.9	1
1420	61.4	24.5	-0.00196	48.8	0.199	nan	13.7	1
1430	46.2	36.3	-0.00138	31.4	0.354	nan	21.1	1
1430	110	28.1	0.000956	-18.9	0.357	nan	18.3	1
1440	125	17.2	-0.002	50	0.244	nan	17.5	1
1450	35.3	21.1	-0.00184	45.2	0.181	nan	3.52	1
1450	49.8	15.4	-0.00194	48.3	0.215	nan	15.6	1
1460	83.8	44	0.00165	-39.7	0.291	nan	25.2	1
1470	43.9	41.7	-0.00249	64.5	0.138	nan	38.2	1
1500	42.4	45.4	-0.00233	59.7	0.127	nan	inf	1
1510	52.5	33.1	-0.00368	100	0.0706	nan	21.4	1
1520	63.2	14.5	-0.00162	38.7	0.269	nan	21.4	1
1520	141	29.4	-0.00253	65.9	0.137	nan	78.8	1
1520	102	35.6	-0.00184	45.4	0.237	nan	inf	1
1530	21.9	30.6	-0.00169	40.8	0.218	nan	95.5	1
1530	115	53.2	-0.00161	38.3	0.329	nan	88.8	1
1540	57.4	49	-0.00181	44.3	0.277	nan	26.8	1
1540	83.5	42.8	0.00172	-41.7	0.261	nan	26.8	1
1550	117	9.65	-0.00127	28.1	0.315	nan	36.3	1
1550	58.6	5.79	-0.00164	39.2	0.269	nan	24.2	1
1550	113	45.7	-0.00203	50.8	0.197	nan	31.7	1
1560	25.6	42.7	-0.00174	42.1	0.238	nan	55.9	1
1570	83	42.1	-0.00177	43	0.248	nan	29	1
1570	77.8	13.5	-0.00216	54.8	0.159	nan	29	1
1570	141	52.9	-0.00178	43.4	0.278	nan	58.9	1
1570	90.2	14.8	-0.00145	33.5	0.255	nan	63.4	1
1580	144	30.8	-0.00382	104	0.0929	nan	22.9	1
1590	16	26.2	-0.00192	47.5	0.166	nan	17.4	1
1590	144	7.95	-0.00167	40	0.267	nan	22.9	1
1590	20.9	9.58	-0.00144	33.4	0.286	nan	17.4	1
1590	83.6	43.2	0.0016	-37.9	0.27	nan	37.9	1
1610	4.49	53.1	-0.00204	51.1	0.208	nan	16.1	1
1610	41.8	22	-0.00127	28.1	0.349	nan	10.5	1
1620	31.3	22.1	-0.00152	35.6	0.267	nan	10.5	1
1630	36.4	30.4	-0.00156	36.8	0.24	nan	64.7	1
1640	19.1	22.7	-0.00188	46.4	0.335	nan	33.3	1
1640	49.7	35.8	-0.00139	31.9	0.268	nan	33.3	1
1650	12	27.7	-0.00167	40	0.276	nan	9.45	1
1660	79.7	8.76	-0.00161	38.2	0.237	nan	10.8	1
1660	66.8	29.3	-0.00169	40.8	0.215	nan	20	1
1670	27.1	14	-0.00183	44.9	0.22	nan	15.8	1
1680	100	29.7	-0.002	50.1	0.18	nan	12.4	1
1680	92.1	39	-0.00222	56.5	0.166	nan	12.4	1
1690	101	50.6	-0.00201	50.2	0.195	nan	14.8	1
1700	83.3	43.1	-0.00152	35.8	0.32	nan	7.41	1
1700	16.3	20.3	0.00154	-36.2	0.29	nan	inf	1
1720	105	25.1	-0.00187	46.1	0.207	nan	inf	1
1720	99.9	15.4	-0.00181	44.2	0.232	nan	20.2	1
1720	119	21.5	-0.00173	41.8	0.197	nan	16.7	1
1730	66.1	4.98	-0.0011	23.1	0.369	nan	31.7	1
1730	9.47	10.9	-0.00217	55	0.227	nan	9.28	1
1740	55.4	51.3	-0.00127	28.2	0.34	nan	16.6	1
1740	127	41.9	-0.00141	32.4	0.297	nan	35.1	1
1750	82.9	5.6	-0.0018	44	0.252	nan	27.6	1
1750	137	11	-0.0017	40.9	0.269	nan	54.8	1
1760	75.3	32.2	-0.00159	37.7	0.289	nan	27.6	1
1760	142	39.9	-0.00155	36.7	0.287	nan	101	1
1770	143	10.6	-0.00172	41.7	0.213	nan	50.4	1
1770	102	39.6	-0.00184	45.3	0.209	nan	50.4	1
1780	115	32.2	-0.00189	46.6	0.175	nan	33.3	1
1780	4.68	25.6	-0.00169	40.8	0.332	nan	81.3	1
1780	83.8	44.4	0.00208	-52.3	0.264	nan	33.3	1
1800	106	50.7	-0.00159	37.7	0.287	nan	97.4	1
1810	105	51.8	0.00129	-28.7	0.36	nan	57.2	1
1820	127	49.9	-0.0016	37.9	0.284	nan	83.4	1
1820	9.38	30.4	-0.00194	48.3	0.216	nan	31.5	1
1820	49.8	17.3	-0.00181	44.2	0.232	nan	16.7	1
1820	37	45.4	-0.00154	36.4	0.304	nan	30.9	1
1830	134	26.4	-0.00179	43.6	0.257	nan	6.09	1
1860	99	47	-0.00223	56.9	0.197	nan	26.8	1
1860	62.5	52.8	-0.00189	46.7	0.256	nan	26.4	1
1870	11.3	30.8	-0.00201	50.1	0.226	nan	12.6	1
1870	38.8	27.9	-0.00222	56.5	0.187	nan	11.4	1
1880	27.3	49.6	-0.00176	42.9	0.232	nan	35.7	1
1880	131	29.9	-0.00185	45.4	0.189	nan	8.74	1
1890	127	11.2	-0.00164	39.1	0.241	nan	14.4	1
1890	106	34.9	-0.0014	32.2	0.33	nan	9.89	1
1900	10.6	42.4	-0.00243	62.9	0.123	nan	77.6	1
1910	80.8	48.5	-0.0019	47	0.181	nan	29.9	1
1910	54.9	33.6	-0.00212	53.6	0.155	nan	26.7	1
1920	43.2	53.5	-0.002	49.9	0.217	nan	21.1	1
1930	106	51.1	-0.00207	52.1	0.146	nan	38.3	1
1930	83.3	20	-0.0018	44	0.273	nan	38.3	1
1940	10.3	38.9	-0.00242	62.4	0.168	nan	28.9	1
1940	38.4	32.1	-0.00211	53.1	0.176	nan	28.9	1
1950	108	30.6	-0.00125	27.5	0.299	nan	42.2	1
1950	70.9	9.94	-0.00141	32.5	0.282	nan	42.2	1
1960	4.69	41.6	-0.00158	37.4	0.22	nan	inf	1
1970	90	11	-0.00168	40.5	0.27	nan	7.09	1
1970	97	12.5	-0.00165	39.7	0.281	nan	7.09	1
1980	62	23.8	0.00135	-30.7	0.306	nan	21.1	1
1980	112	16.7	-0.00171	41.3	0.223	nan	8.26	1
1980	110	8.64	-0.00184	45.4	0.255	nan	8.26	1
1990	20.8	42.3	-0.00167	40.2	0.26	nan	26.7	1
1990	77.4	48.9	-0.00228	58.3	0.168	nan	32.6	1
1990	74	12.2	0.00105	-21.5	0.347	nan	11.1	1
2000	84.9	13.7	-0.0017	41.1	0.245	nan	11.1	1
2010	29.5	38.5	-0.00179	43.8	0.2	nan	13.6	1
2020	28.9	45.1	-0.00211	53.1	0.196	nan	5.73	1
2020	73.4	25.2	-0.00169	40.9	0.21	nan	32.2	1
2020	30.4	50.6	-0.00196	48.9	0.186	nan	5.73	1
2020	11.3	10.2	-0.00239	61.6	0.126	nan	28.9	1
2020	40	14.1	-0.00199	49.7	0.211	nan	28.9	1
2030	45.1	50.8	-0.0103	299	0.0134	nan	33.5	1
2040	117	33.4	-0.00165	39.4	0.298	nan	29.6	1
2050	66	37.7	-0.00206	51.9	0.188	nan	52.2	1
2060	131	36.9	-0.00107	22.3	0.373	nan	17.3	1
2070	130	7.2	-0.0016	38.2	0.244	nan	84.1	1
2080	12.9	31.8	-0.0016	38	0.252	nan	11.1	1
2090	19.7	31.9	-0.00152	35.7	0.239	nan	82.3	1
2100	102	36.1	-0.00182	44.6	0.215	nan	41.5	1
2110	110	16.4	-0.00183	44.8	0.218	nan	17	1
2110	133	18.9	-0.00186	45.9	0.171	nan	23.9	1
2110	6.79	6.91	-0.00235	60.4	0.13	nan	80.6	1
2110	98.6	31.3	0.00114	-24.3	0.334	nan	5.63	1
2110	84.3	29.1	-0.00121	26.4	0.34	nan	8.18	1
2130	90.4	39.7	-0.00199	49.5	0.17	nan	5.54	1
2130	27.8	46.3	-0.00174	42.3	0.277	nan	57.6	1
2130	93.7	44.2	-0.00134	30.4	0.322	nan	5.54	1
2140	73.1	10.8	-0.00177	43.2	0.196	nan	39.2	1
2150	45.4	7.2	-0.00203	51	0.184	nan	inf	1
2160	83.7	52.6	-0.00285	75.4	0.167	nan	40.5	1
2160	44.7	41.4	-0.00161	38.2	0.273	nan	40.5	1
2200	85.6	15.2	-0.00222	56.5	0.173	nan	14.5	1
2200	119	30.8	-0.00207	52.1	0.214	nan	31.8	1
2200	59.3	36.8	-0.00206	51.9	0.181	nan	8.67	1
2200	18	48.6	-0.00167	40	0.229	nan	34.4	1
2200	51.1	39.6	-0.00196	48.8	0.212	nan	8.67	1
2210	64.9	18.9	-0.00174	42.3	0.238	nan	7.97	1
2210	24.1	52.9	-0.00201	50.4	0.189	nan	57.5	1
2220	112	8.37	-0.00251	65.3	0.118	nan	21	1
2220	132	12.6	0.00159	-37.7	0.285	nan	21	1
2220	53.8	44.2	-0.002	49.8	0.198	nan	68.3	1
2230	112	8.2	0.00253	-65.9	0.153	nan	38	1
2230	74.6	14.6	-0.00167	40.1	0.296	nan	36.8	1
2230	64.3	50	-0.00178	43.3	0.2	nan	35.1	1
2240	120	19.8	-0.00172	41.7	0.225	nan	22.9	1
2240	44.3	21.1	-0.00132	29.7	0.337	nan	27.9	1
2240	71.2	13.7	-0.00185	45.6	0.203	nan	15.3	1
2240	85.1	7.26	-0.00163	38.9	0.278	nan	15.3	1
2250	69	13.5	-0.00123	27	0.319	nan	17.3	1
2250	90.9	15.8	0.00105	-21.6	0.362	nan	17.2	1
2270	34.7	23.8	-0.00183	44.9	0.18	nan	16.8	1
2270	115	51.7	-0.00143	32.9	0.36	nan	18.5	1
2270	120	34	-0.00162	38.6	0.23	nan	18.5	1
2290	4.84	35.5	-0.00185	45.4	0.218	nan	96.5	1
2290	141	22.5	-0.00114	24.4	0.352	nan	40.9	1
2310	135	36.6	-0.00156	36.9	0.278	nan	inf	1
2320	37.5	6.99	-0.00188	46.3	0.25	nan	37.2	1
2320	110	46.6	-0.0015	34.9	0.237	nan	15	1
2330	122	52.4	-0.00163	38.9	0.223	nan	60.9	1
2330	65.2	31.8	-0.00144	33.3	0.301	nan	34.9	1
2340	37.7	10.2	-0.00202	50.7	0.198	nan	34.9	1
2340	143	16.1	-0.00218	55.2	0.201	nan	55.7	1
2350	87.2	10.8	-0.00167	40.3	0.204	nan	55.7	1
2350	33.1	40.6	-0.00188	46.4	0.202	nan	61.8	1
2360	118	26.1	-0.00167	40	0.251	nan	8.5	1
2360	128	33.2	-0.00147	34.1	0.34	nan	12.3	1
2370	57.5	38.9	-0.00201	50.3	0.193	nan	15.3	1
2370	86.5	10.1	-0.00134	30.4	0.343	nan	4.13	1
2370	83.4	7.34	-0.00131	29.3	0.291	nan	4.13	1
2390	20.4	51.1	-0.00107	22.1	0.338	nan	11.6	1
2390	125	25	-0.00197	49	0.202	nan	85.4	1
2390	39.5	27.8	-0.00157	37.1	0.27	nan	12.7	1
2400	41.5	15.2	-0.00161	38.4	0.234	nan	12.7	1
2400	34.9	52.7	-0.00185	45.6	0.198	nan	25.4	1
2410	118	31.3	-0.00142	32.7	0.284	nan	18.2	1
2420	126	47.4	-0.00139	31.9	0.357	nan	18.2	1
2420	134	15.8	-0.00188	46.3	0.207	nan	32.5	1
2430	131	25.7	-0.0018	44.1	0.21	nan	96.2	1
2430	98.4	21.6	-0.00203	51	0.163	nan	33.1	1
2430	39.8	14.1	-0.00191	47.3	0.176	nan	7.01	1
2430	138	18.5	-0.0015	35.2	0.297	nan	40.1	1
2440	65.6	17.4	-0.00189	46.6	0.217	nan	26	1
2440	32.9	52	-0.00122	26.8	0.368	nan	25.6	1
2440	22.3	28.7	-0.00171	41.2	0.267	nan	22.8	1
2440	123	24.2	-0.00188	46.4	0.245	nan	5.21	1
2450	127	21.1	-0.00173	41.8	0.188	nan	5.21	1
2480	50.5	40.2	-0.00138	31.6	0.285	nan	11.5	1
2480	123	24.3	-0.00147	34	0.274	nan	23.2	1
2480	144	34.4	-0.00173	42	0.221	nan	23.2	1
2490	14.1	13.5	-0.00201	50.4	0.186	nan	8.94	1
2500	59.5	28.1	-0.00191	47.2	0.243	nan	39.5	1
2500	20.8	35.5	-0.0014	32.2	0.31	nan	23.1	1
2500	8.05	6.89	-0.00161	38.4	0.256	nan	8.94	1
2500	126	13.5	-0.0015	35.1	0.263	nan	67.6	1
2510	139	21	-0.00181	44.5	0.212	nan	61.5	1
2520	6.23	30	-0.00125	27.7	0.321	nan	18.7	1
2520	50.8	19	-0.0018	44	0.189	nan	11.4	1
2520	58.3	10.5	-0.0017	41.1	0.199	nan	11.4	1
2530	17.4	5.98	-0.002	50	0.189	nan	91.8	1
2540	105	41.3	-0.00167	40	0.302	nan	48.1	1
2550	91.6	9.09	-0.00325	87.3	0.18	nan	46.4	1
2560	12.8	48.9	-0.00202	50.7	0.191	nan	138	1
2560	144	4.8	-0.0019	47	0.202	nan	138	1
2570	15.4	13.9	-0.00159	37.6	0.274	nan	39.3	1
2570	56.4	30.5	-0.00207	52	0.216	nan	10.7	1
2570	85.9	43.7	-0.00138	31.4	0.299	nan	32.3	1
2580	8.12	46.4	-0.00123	27	0.36	nan	32.7	1
2580	87	17.8	-0.00176	43	0.198	nan	83.9	1
2600	11.9	8.36	-0.00143	33	0.287	nan	11.2	1
2610	82.2	51	-0.00144	33.2	0.254	nan	23.6	1
2610	109	45	-0.00155	36.7	0.275	nan	27.5	1
2620	67.6	8.69	-0.0018	44.1	0.24	nan	11	1
2620	83.3	40.7	-0.00113	24.1	0.344	nan	15.8	1
2620	80.1	25.3	-0.00168	40.3	0.237	nan	11.1	1
2630	59.3	26.9	-0.00147	34.2	0.285	nan	9.12	1
2630	29.4	47.6	-0.00124	27.3	0.365	nan	11.6	1
2630	108	38.4	-0.0012	26.1	0.34	nan	17.2	1
2630	40.9	45.5	-0.00184	45.1	0.242	nan	11.6	1
2640	102	40.3	-0.00187	46.2	0.189	nan	28.9	1
2640	35.7	29.4	-0.0017	41.1	0.254	nan	11.5	1
2650	141	48.9	-0.0075	214	0.0177	nan	75.2	1
2650	65.6	49	-0.00149	34.6	0.316	nan	59	1
2650	138	50.9	-0.00175	42.4	0.283	nan	72.2	1
2670	86.3	4.99	-0.00166	40	0.248	nan	22.5	1
2680	137	49.6	-0.00193	48	0.244	nan	7.45	1
2690	18.8	15.8	-0.0039	107	0.0642	nan	17.9	1
2690	55.7	15.1	0.00125	-27.6	0.372	nan	23	1
2690	109	13.6	0.00214	-54.2	0.197	nan	32.7	1
2710	91.4	37.8	-0.00169	40.7	0.196	nan	30.7	1
2720	87	17.9	-0.0023	59	0.169	nan	14	1
2720	101	19.4	-0.00133	30	0.33	nan	14	1
2740	48.1	32.5	-0.00126	27.8	0.33	nan	34.6	1
2750	98.4	5.02	-0.00164	39.4	0.247	nan	77.2	1
2760	142	33.5	-0.00169	40.7	0.304	nan	56.2	1
2770	102	37.9	-0.00182	44.7	0.176	nan	11.7	1
2770	129	14.6	-0.0018	44	0.244	nan	47.6	1
2790	119	37.7	-0.00165	39.4	0.203	nan	18.1	1
2790	4.91	32	-0.00163	39	0.259	nan	22.1	1
2790	104	27.6	-0.00162	38.7	0.212	nan	18.1	1
2790	18.8	14.8	0.00174	-42.2	0.292	nan	22.1	1
2800	132	50.8	0.00113	-24	0.37	nan	36.9	1
2810	107	6.52	-0.00173	42	0.274	nan	19.8	1
2810	22.5	35.3	-0.00171	41.3	0.22	nan	26.6	1
2810	125	14.5	-0.00153	35.9	0.259	nan	19.4	1
2810	143	6.24	-0.00172	41.6	0.256	nan	19.4	1
2810	10.2	11.7	0.00122	-26.6	0.315	nan	26.6	1
2810	36.9	42.2	-0.00191	47.3	0.23	nan	40.5	1
2820	101	7.73	0.00126	-28	0.328	nan	38.3	1
2840	129	41.5	-0.00182	44.5	0.244	nan	13.7	1
2840	118	50.5	-0.00176	42.9	0.17	nan	13.7	1
2850	30.9	11.1	-0.00179	43.7	0.235	nan	inf	1
2870	90.7	17.5	-0.00176	43	0.252	nan	13	1
2870	105	51.9	-0.0018	43.9	0.265	nan	23.7	1
2880	95.2	51.7	-0.00132	29.7	0.353	nan	33	1
2890	101	48.4	-0.00144	33.4	0.313	nan	16.8	1
2900	140	20.3	-0.00193	48	0.244	nan	34.5	1
2900	28	47.7	-0.00145	33.7	0.306	nan	12.3	1
2900	57	35	-0.00169	40.6	0.267	nan	8.1	1
2900	112	41.5	-0.00189	46.8	0.216	nan	30	1
2920	71.6	22.6	-0.00122	26.8	0.35	nan	25.7	1
2930	29.6	25.1	-0.0017	41.1	0.249	nan	22	1
2930	67.5	20.2	-0.00171	41.4	0.238	nan	38.2	1
2940	81.1	44.5	-0.00175	42.6	0.162	nan	41.6	1
# Refeyn DiscoverMP; 2024.2.1; Refeyn Ltd; www.refeyn.com; email: support@refeyn.com
# Time created: 2025-02-18 14:35:57
# Time changed: 2025-10-20 15:20:30
# Version commit: 7df0bc1dff5c673bd991688354ce003941012fb9
2d_cdt1_R3
frame_indices	x_coords	y_coords	contrasts	calibrated_values	fit_errors	diffblur_errors	neareast_neighbour_distances	selections
6	18.7	33	-0.00194	49.4	0.219	nan	56.3	1
9	104	29.2	-0.00347	98	0.108	nan	13.5	1
9	73.8	21.7	0.00177	-44	0.252	nan	30.9	1
10	100	52.4	-0.00238	63.3	0.157	nan	8.94	1
10	111	17.5	0.00145	-33.8	0.355	nan	3.95	1
11	124	14	-0.0018	44.7	0.29	nan	13.5	1
13	109	14.2	-0.00191	48.2	0.309	nan	3.95	1
15	92.9	47.8	-0.00201	51.6	0.214	nan	8.94	1
16	74.2	51.4	-0.00185	46.3	0.235	nan	19	1
18	114	41.3	0.0018	-44.9	0.262	nan	18.9	1
20	47.9	30.2	-0.00223	58.4	0.193	nan	12.3	1
21	75.4	5.89	-0.00126	27.8	0.328	nan	9.51	1
23	52.9	18.9	-0.00185	46.4	0.18	nan	12.3	1
23	62.5	48.6	-0.00157	37.6	0.277	nan	23.5	1
24	76.5	15.3	-0.00179	44.5	0.221	nan	9.51	1
24	139	10.5	-0.00211	54.7	0.183	nan	24.5	1
27	108	36.9	0.00103	-20.3	0.363	nan	23.1	1
29	128	51.8	-0.0019	47.9	0.266	nan	18.4	1
31	81.3	41.2	-0.00202	51.9	0.213	nan	27.5	1
34	6.05	53.2	-0.0022	57.5	0.18	nan	20.3	1
36	29.8	32.7	-0.00193	49	0.221	nan	17.6	1
42	103	48.7	-0.00174	43	0.243	nan	12.7	1
48	144	45.3	0.00137	-31.2	0.343	nan	17	1
52	112	20.1	0.0013	-29	0.349	nan	27.8	1
52	43.8	41.6	-0.00176	43.4	0.243	nan	13.5	1
53	16.9	34	-0.00189	47.7	0.229	nan	27.9	1
56	55.1	34.3	-0.00199	50.8	0.202	nan	13.5	1
58	124	9.27	-0.0138	426	0.00941	nan	12.9	1
59	72.8	19.9	-0.00172	42.2	0.267	nan	20.9	1
61	137	11.4	-0.00195	49.5	0.25	nan	12.9	1
64	52.3	15.7	-0.00172	42.1	0.282	nan	13	1
66	93.2	39	-0.00173	42.5	0.294	nan	22.9	1
66	50.4	33.4	-0.00187	46.9	0.222	nan	17.8	1
68	131	7.05	-0.00143	33	0.34	nan	12.2	1
70	34.9	42.7	-0.0012	25.9	0.371	nan	18.1	1
71	116	35.5	-0.00222	58	0.254	nan	22.9	1
72	142	12.1	-0.00151	35.5	0.268	nan	12.2	1
75	87.7	39.2	-0.00209	54.2	0.222	nan	27.8	1
77	51.4	19.8	-0.00206	53	0.207	nan	10.6	1
79	110	22.9	-0.00166	40.3	0.273	nan	26.5	1
80	8.57	29.7	-0.00153	36.2	0.309	nan	25.5	1
84	135	31.4	-0.00258	69.6	0.312	nan	17.4	1
87	135	48.8	-0.00171	41.9	0.342	nan	17.4	1
90	95.9	46.6	-0.0015	35.4	0.288	nan	27.4	1
92	136	28.4	-0.00169	41.3	0.291	nan	20.4	1
93	79.7	24.5	-0.00159	38.1	0.361	nan	27.4	1
95	49.3	25.5	-0.00182	45.5	0.202	nan	23.4	1
98	26	24.3	-0.00185	46.4	0.264	nan	20.3	1
100	123	7.93	-0.00117	24.7	0.373	nan	45.1	1
102	61.2	43.7	-0.00163	39.3	0.278	nan	6.71	1
105	39.5	13.1	-0.00162	39	0.278	nan	3.29	1
107	18.4	27.6	-0.00178	44.3	0.237	nan	13.1	1
108	83.4	30.4	-0.00266	72.2	0.128	nan	22.6	1
113	106	31.4	0.00114	-23.9	0.328	nan	22.4	1
114	112	9.68	-0.00212	54.9	0.208	nan	15	1
114	20.1	29.2	-0.00165	40	0.303	nan	23.7	1
118	125	16.1	-0.00189	47.8	0.2	nan	15	1
121	109	48.9	-0.00135	30.4	0.279	nan	20.2	1
122	40	51.7	-0.00207	53.2	0.228	nan	18.9	1
126	140	34.3	-0.00188	47.4	0.202	nan	34.5	1
127	102	40.5	-0.00144	33.5	0.337	nan	3.34	1
128	75.4	30.4	-0.00213	55.2	0.143	nan	24	1
132	98.3	23.2	0.00122	-26.5	0.339	nan	17.7	1
137	78.2	42.8	-0.00181	45.3	0.259	nan	28.1	1
139	25	17.4	-0.00177	44	0.27	nan	7.13	1
147	23.3	7.27	-0.00164	39.9	0.335	nan	4.6	1
149	67.2	4.87	-0.00177	43.8	0.259	nan	29.8	1
150	5.41	24.1	-0.00153	36.3	0.327	nan	24.5	1
152	50.9	29.8	-0.00412	119	0.106	nan	20.1	1
152	140	21.2	-0.00148	34.6	0.335	nan	17.3	1
152	58.7	53.4	-0.00136	30.8	0.374	nan	24.9	1
154	142	44.9	-0.00188	47.3	0.275	nan	23.8	1
158	125	20.1	0.00154	-36.7	0.343	nan	5.84	1
174	31.9	51.6	-0.00241	64	0.166	nan	24	1
180	144	13.8	-0.00115	24.2	0.344	nan	34	1
188	126	30.7	-0.00144	33.4	0.308	nan	14.9	1
190	81.9	29.2	-0.00176	43.6	0.262	nan	26.5	1
199	13.2	26.2	-0.00143	33.1	0.276	nan	14.1	1
201	50.6	8.11	-0.00159	38.2	0.271	nan	14.7	1
201	75.4	26.9	-0.00195	49.6	0.273	nan	10.8	1
202	121	37.8	-0.00202	51.8	0.207	nan	33.7	1
204	85.3	31.1	-0.00128	28.3	0.349	nan	8.82	1
206	138	8.26	-0.002	51.1	0.258	nan	33.7	1
207	87.4	39.7	-0.00167	40.6	0.243	nan	8.82	1
208	7.56	9.31	-0.00181	45.3	0.315	nan	80.8	1
217	101	40.4	0.00151	-35.7	0.305	nan	10.5	1
217	98.1	50.6	-0.00181	45.3	0.293	nan	10.5	1
219	128	27.1	0.0014	-32.1	0.372	nan	30	1
221	96.8	7.74	-0.00159	38.3	0.286	nan	23	1
226	58.2	16.5	-0.00227	59.9	0.199	nan	23.4	1
228	111	11.7	-0.00179	44.3	0.233	nan	25.8	1
238	83	7.46	0.00135	-30.6	0.327	nan	48.5	1
246	144	36.2	-0.00194	49.3	0.252	nan	16.2	1
246	38.4	21.9	-0.00151	35.8	0.309	nan	20.4	1
249	56.8	30.7	-0.00139	31.7	0.336	nan	7.64	1
249	58.2	40.9	-0.00201	51.4	0.255	nan	4.93	1
250	87	12.1	-0.00198	50.7	0.2	nan	35.4	1
252	11.9	25.3	-0.00239	63.6	0.165	nan	35.8	1
253	41.8	5.53	-0.00179	44.4	0.32	nan	29.3	1
256	81.1	38.9	0.00137	-31.1	0.318	nan	15.3	1
260	45.1	7.55	-0.00234	61.9	0.172	nan	47.7	1
263	96.1	11	-0.00349	98.4	0.101	nan	7.9	1
269	143	31.6	-0.00174	42.8	0.29	nan	24.8	1
279	127	47.5	-0.00178	44	0.264	nan	28.4	1
284	76.7	30.3	-0.00159	38	0.276	nan	23.5	1
285	97.7	19.8	-0.00184	46	0.283	nan	3.69	1
286	54	37.2	0.00171	-42	0.356	nan	23.7	1
289	48.7	10.5	-0.00175	43.2	0.324	nan	27.3	1
292	62.3	47.2	-0.00151	35.7	0.293	nan	34.8	1
296	6.05	43.2	-0.00191	48.2	0.258	nan	56.4	1
296	70.3	13.3	-0.00174	42.9	0.252	nan	23.8	1
305	48.9	18.1	-0.00199	50.9	0.255	nan	24	1
306	72.4	13.3	0.00128	-28.2	0.353	nan	24	1
308	25	4.88	-0.00195	49.7	0.233	nan	27.3	1
319	125	43.8	-0.00202	51.8	0.207	nan	16	1
321	109	7.92	-0.00336	94.2	0.11	nan	15.2	1
321	124	9.76	-0.00146	34.1	0.354	nan	15.2	1
335	30.9	20.7	-0.00191	48.2	0.271	nan	11.9	1
336	22.5	29.1	-0.00192	48.6	0.239	nan	10.4	1
337	126	49.5	-0.00195	49.4	0.296	nan	3.9	1
344	33.4	36.8	-0.00169	41.5	0.221	nan	8.82	1
349	103	32.2	-0.00205	52.6	0.226	nan	22.2	1
350	88.5	15.1	-0.00197	50.3	0.197	nan	22.2	1
351	140	13.1	-0.00178	44.1	0.269	nan	18.2	1
359	72.7	21.1	-0.0024	63.8	0.175	nan	12.6	1
359	36.1	43.2	-0.00172	42.1	0.265	nan	13.2	1
364	77.8	6.72	-0.00186	46.6	0.234	nan	15.3	1
366	83.3	46.5	-0.0034	95.5	0.185	nan	31.6	1
372	69.3	23.9	-0.00179	44.6	0.24	nan	28.9	1
375	40.4	23.8	-0.00167	40.6	0.272	nan	20.6	1
377	104	41.3	-0.00169	41.3	0.351	nan	6.01	1
377	20.3	19.1	-0.00161	38.8	0.294	nan	17.4	1
379	15.7	35.9	-0.00209	54.2	0.228	nan	17.4	1
379	99.2	45.1	-0.00177	44	0.368	nan	6.01	1
382	89.1	6.05	-0.00174	42.9	0.246	nan	38.2	1
382	137	38.7	-0.00185	46.3	0.239	nan	28.9	1
385	110	50.5	-0.0016	38.3	0.241	nan	28.9	1
387	22.2	32.2	-0.00189	47.7	0.2	nan	16.9	1
390	9.27	43.1	-0.00176	43.4	0.249	nan	16.9	1
390	141	5.89	-0.0017	41.5	0.237	nan	54	1
392	97.8	38.9	-0.0016	38.5	0.288	nan	3.45	1
397	101	40.1	-0.0016	38.4	0.323	nan	3.45	1
401	112	42.2	-0.00176	43.7	0.292	nan	3.76	1
403	62.8	31.5	-0.00168	41	0.28	nan	10.2	1
404	138	51.7	-0.00178	44.3	0.28	nan	27.4	1
405	27.7	51.1	-0.00188	47.3	0.238	nan	34.9	1
406	110	39	-0.00168	41.1	0.276	nan	3.76	1
408	87.8	31.8	-0.00189	47.6	0.231	nan	12.5	1
408	71.6	36.6	-0.00146	34.1	0.322	nan	10.2	1
412	95.1	42	-0.00208	53.6	0.196	nan	12.5	1
427	7.98	43.5	-0.00166	40.3	0.307	nan	51	1
428	81.9	52.6	-0.0023	60.7	0.303	nan	14	1
428	101	19	-0.00148	34.5	0.331	nan	31.7	1
431	77.1	39.5	-0.0026	70.2	0.132	nan	14	1
432	58.8	38.5	-0.00164	39.8	0.234	nan	18.3	1
441	66.5	30.5	-0.00258	69.7	0.198	nan	18.5	1
441	134	37.7	-0.00206	53.2	0.253	nan	9.15	1
442	50.5	39.9	-0.0015	35.4	0.337	nan	18.5	1
445	13.1	25.6	-0.00123	26.7	0.348	nan	40	1
451	97	35.1	-0.00162	39.2	0.301	nan	22.3	1
452	133	12.2	-0.00236	62.7	0.146	nan	14.1	1
454	119	9.18	-0.0199	620	0.00882	nan	14.1	1
456	16.4	42.2	-0.00204	52.5	0.249	nan	59.6	1
460	77.9	8.06	0.00122	-26.4	0.371	nan	19.4	1
468	73.9	27	0.00122	-26.3	0.366	nan	8.12	1
471	26.7	25.2	-0.00146	34.2	0.318	nan	47.3	1
474	75.7	7.24	-0.00194	49.2	0.233	nan	22.2	1
474	110	16.1	-0.00139	32	0.309	nan	26.7	1
488	106	21	-0.00196	49.8	0.252	nan	16.1	1
491	96.2	50.6	-0.00143	33.1	0.27	nan	8.5	1
493	105	49.7	-0.00163	39.5	0.321	nan	8.5	1
496	45.8	41	-0.00175	43.3	0.247	nan	4.94	1
497	66.3	27.8	-0.00198	50.5	0.217	nan	20.2	1
500	50.7	40.7	-0.00177	44	0.212	nan	4.94	1
504	102	14	-0.00129	28.6	0.277	nan	30.9	1
510	135	8.71	-0.00166	40.3	0.336	nan	16.8	1
514	80.6	13.3	-0.00173	42.6	0.259	nan	19.3	1
519	99.8	15.3	-0.00147	34.2	0.33	nan	18.3	1
523	31	18.2	-0.0018	44.7	0.253	nan	26.8	1
536	44.1	17.1	-0.0016	38.4	0.293	nan	9.94	1
537	41.3	7.57	-0.00199	50.9	0.21	nan	9.94	1
538	87.3	26.9	-0.00186	46.7	0.272	nan	11.5	1
540	28.4	20.6	-0.00169	41.2	0.278	nan	16.1	1
540	75	34.6	-0.00119	25.4	0.364	nan	8.8	1
542	75.9	25.9	-0.00179	44.7	0.24	nan	8.8	1
549	116	30.7	-0.0016	38.6	0.281	nan	20.1	1
549	41	41.7	-0.00178	44.1	0.274	nan	10.8	1
559	131	39.7	-0.00241	64.2	0.203	nan	11.4	1
579	131	40.8	0.00336	-94.4	0.0938	nan	24.6	1
579	132	16.3	-0.00184	45.9	0.288	nan	24.6	1
584	66.7	22.5	0.00136	-30.9	0.372	nan	14	1
588	17.2	27.2	-0.00155	36.8	0.302	nan	23.6	1
590	6.65	6.16	-0.00124	27.1	0.33	nan	23.6	1
593	85.2	18.6	-0.0018	44.9	0.267	nan	18.5	1
594	121	31.4	-0.00189	47.6	0.227	nan	23.3	1
597	54.6	14.8	-0.00539	159	0.0439	nan	30.8	1
599	18.4	51.7	-0.00201	51.5	0.205	nan	15.2	1
604	6.24	42.6	0.00148	-34.8	0.368	nan	15.2	1
606	108	32	-0.00242	64.4	0.138	nan	103	1
612	76.1	14.3	-0.00216	56.3	0.218	nan	31.7	1
616	42.5	29.8	-0.00138	31.5	0.288	nan	20.4	1
618	81.6	25.3	-0.00291	79.9	0.14	nan	19.7	1
625	62.1	47.4	-0.00189	47.6	0.267	nan	15.9	1
626	134	42.7	-0.00158	37.9	0.314	nan	36.2	1
627	97.7	42.8	-0.0017	41.5	0.244	nan	35.9	1
627	32.9	46	-0.00147	34.5	0.363	nan	8.39	1
634	5.09	48.8	-0.00207	53.3	0.223	nan	24.4	1
636	22	15.3	-0.00156	37.3	0.318	nan	14.1	1
644	129	12	0.00115	-24.3	0.373	nan	18.7	1
649	97.7	16.5	-0.00171	42	0.24	nan	13.7	1
650	28.8	34.4	-0.00192	48.6	0.257	nan	71.1	1
658	38.4	27	-0.00199	50.9	0.228	nan	52.9	1
660	120	38.1	-0.00183	45.7	0.241	nan	26.6	1
661	133	14.7	-0.00137	31.1	0.328	nan	26.6	1
665	11.2	37.9	-0.0014	32	0.366	nan	49.7	1
668	58.8	52.4	-0.00315	87.8	0.131	nan	44.2	1
675	25.9	9.18	-0.00118	25.1	0.363	nan	32.3	1
677	50.3	30.4	-0.00153	36.1	0.289	nan	32.3	1
683	123	9.88	-0.00175	43.4	0.296	nan	57.8	1
690	143	25.7	-0.00142	32.8	0.288	nan	49.3	1
691	22.7	44.3	0.00174	-42.9	0.339	nan	46.7	1
693	100	50.7	-0.00179	44.4	0.244	nan	43.9	1
696	65	24.5	-0.00241	64.1	0.19	nan	27.5	1
700	39.8	13.5	-0.00178	44	0.246	nan	13.8	1
703	27.8	20.2	-0.00208	53.5	0.184	nan	13.8	1
706	41.7	28.3	-0.00207	53.3	0.204	nan	16.2	1
716	64.8	44.9	-0.00182	45.4	0.231	nan	17.4	1
716	91.7	40	0.00111	-22.9	0.346	nan	13.1	1
718	14.9	19.1	-0.00139	31.8	0.34	nan	45.6	1
719	48.2	50.2	-0.00165	40.1	0.288	nan	17.4	1
724	69.1	8.18	-0.00164	39.9	0.333	nan	20.8	1
726	70.7	32.7	-0.00164	39.8	0.308	nan	17.2	1
726	34.3	51.9	-0.0015	35.3	0.314	nan	21.2	1
727	49.1	13.6	-0.00168	40.9	0.297	nan	19.9	1
728	41.9	32.1	-0.00164	39.8	0.319	nan	19.9	1
731	11.6	6.56	-0.00359	101	0.0797	nan	38.1	1
737	126	10.9	-0.00247	65.9	0.193	nan	39.9	1
739	29.9	25.5	-0.00164	39.6	0.355	nan	10.4	1
741	39.7	8.82	-0.00163	39.3	0.268	nan	19.3	1
742	30.2	35.9	-0.00216	56.2	0.22	nan	10.4	1
747	44.9	45.6	0.00142	-32.8	0.369	nan	17.6	1
748	5.12	36.8	-0.00215	55.8	0.199	nan	19.1	1
761	140	24.1	-0.00162	39.2	0.313	nan	11.9	1
762	109	41.5	-0.00223	58.4	0.231	nan	28.4	1
764	24.2	44.1	-0.00177	43.8	0.329	nan	36.1	1
770	90.1	22.6	-0.00181	45.2	0.217	nan	28.9	1
772	140	37.4	-0.00218	56.8	0.219	nan	34.8	1
775	117	11.7	-0.00208	53.7	0.207	nan	21.4	1
777	78.8	6.76	-0.00211	54.5	0.201	nan	38.4	1
777	107	49.7	-0.00217	56.7	0.221	nan	26.9	1
779	43.9	40.3	-0.00141	32.6	0.36	nan	36.7	1
780	134	47.2	-0.00201	51.6	0.24	nan	18.6	1
785	73.1	16.1	-0.00121	26	0.363	nan	52.5	1
786	25.3	48.9	-0.00191	48.3	0.264	nan	6.26	1
786	7.96	39	-0.00125	27.3	0.349	nan	20	1
788	120	39.6	-0.00196	49.9	0.246	nan	25.7	1
788	136	19.2	-0.00123	26.9	0.273	nan	17.9	1
788	31.1	51.3	-0.00189	47.7	0.253	nan	6.26	1
791	81.2	25.6	-0.00206	53.2	0.252	nan	15.7	1
793	46.8	51	-0.00125	27.4	0.369	nan	15.7	1
794	66	21.8	-0.00185	46.3	0.215	nan	12.7	1
795	68	9.3	-0.00172	42.4	0.254	nan	12.7	1
797	4.95	28.6	-0.00135	30.6	0.27	nan	23.9	1
810	41.3	24.2	-0.00203	52	0.213	nan	24.9	1
811	103	33	-0.00164	39.8	0.288	nan	13.9	1
812	59.3	41.4	-0.0016	38.5	0.301	nan	24.9	1
815	89.4	33.7	-0.00203	52.1	0.227	nan	7.9	1
816	30.4	36.1	0.00165	-40.2	0.219	nan	17	1
819	82.5	29.8	-0.00376	107	0.0785	nan	7.72	1
821	15.2	43.8	-0.00196	49.9	0.274	nan	7.79	1
824	75.8	33.6	0.00173	-42.7	0.284	nan	6.53	1
827	89.3	17.9	-0.00204	52.3	0.222	nan	14.4	1
828	81.2	47.4	-0.00196	49.8	0.278	nan	14.8	1
831	104	18.2	-0.0016	38.3	0.237	nan	14.4	1
831	74	34.1	-0.00145	33.8	0.347	nan	4.73	1
837	132	12.2	-0.00175	43.3	0.244	nan	16.4	1
839	76.6	51.5	-0.00182	45.3	0.26	nan	58.6	1
842	10.9	48.1	-0.00192	48.6	0.205	nan	65.9	1
847	77	5.95	-0.0017	41.5	0.286	nan	78.4	1
858	97.5	9.29	-0.00188	47.4	0.226	nan	11.8	1
860	101	20.4	0.00125	-27.3	0.369	nan	11.8	1
861	125	24.5	-0.0018	44.8	0.274	nan	23.9	1
864	24.6	44.8	-0.00193	49.1	0.306	nan	42.6	1
866	79.1	19.8	-0.00176	43.5	0.273	nan	18.4	1
867	130	22.2	-0.00339	95.4	0.128	nan	5.78	1
867	111	8.1	-0.00161	38.7	0.309	nan	23.6	1
879	69.2	49	0.00123	-26.8	0.362	nan	8.13	1
883	77	51.5	0.00131	-29.1	0.358	nan	8.13	1
884	43.5	8.91	-0.00155	37	0.288	nan	44.7	1
915	107	25.1	-0.00169	41.2	0.302	nan	9.51	1
916	83	8.66	-0.00162	39	0.279	nan	19.6	1
917	98.1	21.1	-0.00192	48.5	0.223	nan	9.51	1
919	10.9	42.2	-0.00197	50.3	0.253	nan	17.2	1
927	133	53.1	0.00128	-28.3	0.342	nan	8.06	1
934	28.8	26.5	-0.0022	57.6	0.185	nan	22	1
940	70.2	13	-0.00177	43.9	0.254	nan	7.08	1
957	92.9	8.39	-0.00203	52.2	0.212	nan	30.2	1
962	51.8	12.3	-0.00121	26.3	0.347	nan	14.5	1
966	62.2	29.2	-0.0021	54.4	0.193	nan	12.8	1
967	104	5.26	-0.00183	45.8	0.21	nan	9.03	1
976	25.2	9.62	-0.00199	50.9	0.249	nan	23.4	1
977	48.6	9.62	-0.002	51.1	0.207	nan	23.4	1
988	39.1	27.4	-0.00161	38.7	0.269	nan	9.17	1
991	104	37.8	-0.00222	58.3	0.204	nan	18.3	1
992	94	9.84	-0.00216	56.3	0.169	nan	8.12	1
994	107	19.8	-0.00212	54.9	0.223	nan	10.1	1
995	66.2	36.4	-0.00293	80.6	0.128	nan	3.78	1
997	19.3	8.06	-0.00157	37.6	0.36	nan	29.7	1
997	109	29.8	-0.00209	54	0.205	nan	10.1	1
999	62.3	41.5	-0.0017	41.5	0.277	nan	6.44	1
1010	26.8	18	-0.0017	41.7	0.313	nan	20.8	1
1010	93.3	19.1	-0.00161	38.9	0.305	nan	27.6	1
1010	122	9.48	-0.00229	60.4	0.21	nan	23.9	1
1020	110	40.9	0.00142	-32.8	0.35	nan	22.7	1
1020	93.2	11.8	-0.00207	53.4	0.25	nan	33.6	1
1020	16.1	24.7	-0.00151	35.5	0.348	nan	50.3	1
1030	144	5.36	-0.00262	71	0.168	nan	26.9	1
1030	137	32.4	-0.00147	34.4	0.332	nan	18.9	1
1030	82.9	36.2	-0.00146	34.2	0.293	nan	20.2	1
1030	129	49.4	-0.00205	52.6	0.187	nan	9.65	1
1030	84.9	16.1	-0.00159	38.2	0.326	nan	20.2	1
1030	21.3	34.4	-0.00184	46.2	0.249	nan	21.5	1
1030	78.4	50.8	-0.00155	37	0.366	nan	13.6	1
1040	33.6	36.6	-0.00172	42.2	0.209	nan	11.2	1
1040	43.3	42.2	-0.00134	30.1	0.372	nan	11.2	1
1040	40.1	5.29	-0.00174	42.8	0.28	nan	20.7	1
1040	84.7	28.1	-0.00158	37.7	0.282	nan	18.8	1
1040	93.1	44.9	-0.00183	45.9	0.203	nan	12.2	1
1050	50	5.91	-0.00228	60	0.168	nan	43.4	1
1050	93.2	46.2	-0.00156	37.1	0.227	nan	12.8	1
1050	25.9	42	-0.0018	44.9	0.337	nan	33.2	1
1060	119	51.4	-0.00173	42.5	0.255	nan	19.9	1
1060	139	51.8	-0.00235	62.3	0.18	nan	13.5	1
1060	115	8.02	-0.00141	32.4	0.298	nan	36.5	1
1060	135	38.6	-0.00225	59	0.199	nan	13.5	1
1060	16.3	17	-0.00199	50.8	0.229	nan	36	1
1070	115	23.1	-0.00179	44.6	0.255	nan	12.4	1
1070	96.8	37.3	-0.00285	78.1	0.126	nan	22.8	1
1070	49.4	9.79	-0.00194	49.1	0.234	nan	32.1	1
1070	45.7	41.7	-0.00189	47.6	0.253	nan	31	1
1080	136	50.7	-0.00139	31.9	0.332	nan	47.9	1
1090	93.1	43.2	-0.00154	36.6	0.342	nan	39.9	1
1120	140	14.9	-0.00432	125	0.108	nan	10.2	1
1120	137	49.5	-0.00157	37.4	0.31	nan	34.7	1
1120	130	12.3	0.00132	-29.4	0.35	nan	9.93	1
1120	60.4	48.3	-0.00187	46.9	0.256	nan	9.52	1
1120	69	52.2	-0.00168	41.1	0.301	nan	9.52	1
1130	140	15	0.00441	-128	0.0747	nan	9.93	1
1140	115	30	-0.0014	32.1	0.304	nan	8.88	1
1140	30.5	14	0.0013	-29	0.35	nan	18.3	1
1150	84.6	37.3	-0.0016	38.5	0.249	nan	53.1	1
1150	4.6	5.97	-0.00211	54.8	0.208	nan	10.4	1
1150	13.1	11.9	-0.00203	52.2	0.254	nan	10.4	1
1160	26.1	25	0.0011	-22.6	0.366	nan	67.2	1
1160	89.6	46.9	-0.00126	27.8	0.364	nan	67.2	1
1170	112	40.7	-0.00166	40.4	0.304	nan	60	1
1170	23.9	13.1	-0.00148	34.6	0.287	nan	34.4	1
1170	53.6	52.9	-0.00181	45.2	0.281	nan	43.8	1
1170	86	23.4	-0.00275	75.1	0.156	nan	36.7	1
1180	57.5	46.5	-0.00185	46.6	0.226	nan	36.7	1
1200	139	52.3	-0.00217	56.5	0.216	nan	11.3	1
1200	127	16.8	-0.00239	63.7	0.134	nan	5.16	1
1200	54.9	13.8	-0.00183	45.7	0.263	nan	18.6	1
1200	134	42.4	-0.00214	55.6	0.168	nan	11.3	1
1200	33.4	33	0.00137	-31.1	0.372	nan	10.2	1
1210	126	11.9	-0.00139	31.8	0.374	nan	5.16	1
1220	68.5	37.8	-0.00179	44.6	0.221	nan	20.4	1
1220	27.9	40.8	-0.00191	48.2	0.231	nan	16.3	1
1220	20.5	26.3	-0.0036	102	0.108	nan	16.3	1
1220	124	33.6	-0.00225	59	0.297	nan	7.49	1
1220	89.6	17.9	-0.00138	31.5	0.35	nan	22.5	1
1220	115	23.2	-0.00198	50.5	0.251	nan	14	1
1220	13.2	24.6	-0.00159	38.1	0.297	nan	48.4	1
1230	62.3	22.2	-0.0013	29	0.329	nan	20.4	1
1230	101	51.4	-0.00161	38.8	0.267	nan	34	1
1240	140	27.4	-0.00447	129	0.0708	nan	10.3	1
1250	38.3	51.4	-0.00213	55.4	0.272	nan	12.2	1
1250	29.2	6.42	-0.00262	71	0.143	nan	30	1
1250	44.2	40.7	0.00181	-45.1	0.326	nan	6.68	1
1250	91.9	29	-0.00174	42.8	0.307	nan	26.5	1
1250	10.4	29.9	-0.00164	39.7	0.265	nan	30	1
1260	89.3	21.4	-0.00124	27	0.351	nan	19.3	1
1260	71.3	28.3	-0.00171	41.8	0.285	nan	13.6	1
1270	58.7	33.4	-0.00252	67.6	0.174	nan	13.6	1
1270	20.2	21.8	-0.00161	38.9	0.3	nan	17.1	1
1270	133	11.6	-0.00173	42.7	0.303	nan	17.7	1
1270	97.5	30.8	-0.00152	35.9	0.317	nan	24	1
1270	17.7	4.91	-0.0019	47.9	0.265	nan	17.1	1
1270	43.3	41.2	-0.00278	75.9	0.102	nan	20	1
1290	129	18.8	-0.00238	63.1	0.169	nan	8.63	1
1300	31.4	5.7	-0.00197	50.3	0.197	nan	29.5	1
1300	94.4	30.5	-0.00205	52.7	0.17	nan	20	1
1300	79.7	44.1	-0.00136	30.7	0.293	nan	20	1
1300	47.1	49.8	-0.00161	38.9	0.251	nan	33	1
1310	91	28.8	-0.00158	37.8	0.348	nan	17.9	1
1320	46.5	35.4	-0.00165	40.1	0.243	nan	10.1	1
1320	17.5	18	-0.00212	54.9	0.179	nan	10.1	1
1320	124	6.12	-0.0017	41.6	0.272	nan	22.3	1
1320	75.8	33	-0.00181	45.3	0.295	nan	29.3	1
1330	143	46.4	-0.00153	36.2	0.345	nan	19.5	1
1340	54.6	34.5	-0.00166	40.2	0.292	nan	8.15	1
1340	130	9.28	-0.00146	33.9	0.338	nan	52.7	1
1340	51.7	46	0.00134	-30.3	0.36	nan	3.77	1
1350	52.5	42.3	-0.00234	61.9	0.148	nan	3.77	1
1350	47.1	12.2	-0.00234	62.1	0.205	nan	19.8	1
1350	79.9	27	-0.00196	49.9	0.178	nan	31.4	1
1350	16.3	41.9	-0.00205	52.6	0.183	nan	36.3	1
1360	103	9.36	-0.00157	37.5	0.322	nan	92.3	1
1360	46	13.9	-0.00174	43	0.305	nan	16.2	1
1370	27.2	24.3	-0.00177	44	0.243	nan	27.3	1
1370	54.2	19.8	-0.00192	48.5	0.229	nan	6.19	1
1370	67	10.4	-0.00211	54.6	0.174	nan	15.9	1
1370	131	33.3	-0.00296	81.5	0.36	nan	22.2	1
1370	117	49.9	-0.00159	38.2	0.311	nan	22.2	1
1380	105	25.3	-0.00235	62.2	0.131	nan	27.3	1
1380	34.9	23.9	-0.00201	51.4	0.178	nan	17.5	1
1380	22.4	11.6	-0.00192	48.5	0.224	nan	17.5	1
1380	95.2	9.66	-0.00357	101	0.0738	nan	35.7	1
1390	93.7	36.6	-0.0015	35.4	0.29	nan	21.9	1
1390	115	30	-0.00187	47	0.222	nan	17.5	1
1400	142	52.9	-0.00199	50.8	0.222	nan	12.2	1
1400	131	49.5	-0.00178	44.1	0.298	nan	12.2	1
1410	130	28.7	0.00176	-43.5	0.344	nan	40.9	1
1410	26.8	34	-0.00176	43.5	0.283	nan	17.3	1
1410	85.3	17.4	-0.0019	47.9	0.307	nan	10.3	1
1420	65.6	48.6	-0.0014	32.2	0.32	nan	7.17	1
1420	23.4	17	-0.00262	70.9	0.165	nan	6.61	1
1420	93	24.3	-0.00192	48.5	0.224	nan	10.3	1
1420	17.2	14.6	-0.00168	41	0.306	nan	6.61	1
1420	116	21.5	-0.00172	42.1	0.317	nan	7.1	1
1420	98.7	34.3	-0.00194	49.3	0.187	nan	11.5	1
1430	91.2	20.2	-0.00179	44.4	0.254	nan	16	1
1430	60.5	42.2	-0.00191	48.2	0.283	nan	28.8	1
1430	113	27.9	-0.00179	44.5	0.264	nan	7.1	1
1430	64.9	13.8	-0.00135	30.5	0.346	nan	27.1	1
1440	70.6	44.8	-0.00185	46.5	0.22	nan	10.2	1
1440	135	9.24	-0.00171	41.8	0.266	nan	20.3	1
1440	36.4	32.8	-0.00164	39.9	0.309	nan	30.9	1
1440	99	32.2	-0.00162	39.1	0.241	nan	16	1
1440	120	52.1	-0.00197	50.3	0.228	nan	18	1
1450	143	45.4	-0.00123	26.7	0.374	nan	13.1	1
1450	110	17	-0.00198	50.5	0.248	nan	19	1
1460	94.3	27	-0.00185	46.4	0.262	nan	19	1
1460	140	4.7	-0.00184	45.9	0.271	nan	42.1	1
1460	34.9	36.5	-0.00197	50.1	0.218	nan	24.8	1
1460	39.8	12.2	-0.00222	58.3	0.168	nan	24.8	1
1460	107	30.5	-0.00145	33.6	0.295	nan	30	1
1470	77.2	26.3	-0.00129	28.6	0.374	nan	24.3	1
1470	100	33.4	-0.00164	39.6	0.373	nan	24.3	1
1490	46	39	-0.00227	59.9	0.207	nan	8.9	1
1490	44	47.7	-0.00184	46.2	0.334	nan	8.9	1
1490	53.8	14.9	-0.00225	59.2	0.155	nan	54	1
1490	108	16.1	-0.00164	39.6	0.272	nan	38.8	1
1500	89.6	50.4	-0.00159	38	0.286	nan	38.8	1
1500	131	14	-0.00135	30.6	0.349	nan	21	1
1500	123	33.5	-0.00205	52.8	0.225	nan	19.4	1
1510	94.9	49.4	-0.0016	38.6	0.319	nan	32.3	1
1520	24.9	16.2	-0.00233	61.5	0.152	nan	23.3	1
1520	117	31.7	-0.00168	41	0.251	nan	26.7	1
1530	59.4	29.1	-0.00156	37.2	0.291	nan	20.3	1
1530	144	30.8	-0.00167	40.7	0.236	nan	26.7	1
1530	77.8	20.5	0.00113	-23.6	0.364	nan	20.3	1
1540	25.4	10	-0.00256	69.1	0.154	nan	54.7	1
1540	75.5	31.9	-0.00112	23.2	0.36	nan	34.8	1
1540	18.9	46.3	-0.00183	45.7	0.226	nan	49.3	1
1550	50	8.14	-0.0015	35.1	0.343	nan	19.1	1
1550	67.3	16.3	-0.00192	48.6	0.236	nan	19.1	1
1550	31.8	26.9	-0.00154	36.7	0.301	nan	11	1
1550	121	42.2	-0.00174	42.8	0.193	nan	27.2	1
1550	114	16	-0.002	51.2	0.2	nan	27.2	1
1560	22.1	21.7	-0.00189	47.7	0.202	nan	11	1
1560	81.7	21.9	-0.00198	50.6	0.264	nan	7.72	1
1560	73.9	21.4	-0.00218	57	0.2	nan	7.72	1
1560	68.8	13.9	-0.00211	54.7	0.243	nan	9.08	1
1560	31	48.5	-0.00185	46.4	0.26	nan	28.3	1
1560	88.4	16	-0.00139	31.9	0.287	nan	8.94	1
1560	64	48.2	-0.00179	44.4	0.195	nan	28.6	1
1570	71.4	29.3	-0.00154	36.6	0.35	nan	44	1
1570	114	39.3	-0.00219	57.2	0.324	nan	18.1	1
1580	126	53.2	-0.00138	31.5	0.343	nan	18.1	1
1590	19.6	26.6	-0.0019	48.1	0.3	nan	6	1
1590	27.5	53.4	-0.00207	53.4	0.201	nan	6.95	1
1590	92.6	37	-0.00195	49.5	0.221	nan	15	1
1590	21.1	50.7	-0.00156	37.1	0.272	nan	6.95	1
1600	101	44.3	-0.00193	48.9	0.233	nan	45.5	1
1600	142	21.6	-0.0012	25.8	0.369	nan	47.1	1
1610	34.4	15	-0.0016	38.4	0.251	nan	26.1	1
1610	8.34	15.5	-0.00148	34.7	0.337	nan	26.1	1
1610	116	8.04	-0.00154	36.6	0.302	nan	7.93	1
1610	8.57	47	-0.00154	36.7	0.33	nan	31.5	1
1620	111	14.3	-0.00191	48.3	0.174	nan	7.93	1
1620	44.6	47.4	-0.00182	45.5	0.272	nan	11	1
1620	74	41.1	-0.00155	36.8	0.314	nan	23.7	1
1630	29.8	46.7	-0.00144	33.5	0.362	nan	18.6	1
1630	44.6	35.4	0.00121	-25.9	0.353	nan	18.6	1
1630	111	38.9	-0.00163	39.4	0.262	nan	11.4	1
1630	6.9	8.4	-0.00178	44.1	0.372	nan	4.65	1
1640	62.8	33.8	-0.00171	41.9	0.253	nan	23.2	1
1640	81.1	48.1	-0.002	51.2	0.213	nan	19.7	1
1650	45.7	45.8	-0.00195	49.5	0.229	nan	22.3	1
1650	64.9	34.6	-0.00179	44.5	0.229	nan	22.3	1
1650	111	49.5	-0.00179	44.5	0.228	nan	14.9	1
1650	12.2	52.4	-0.0018	44.7	0.33	nan	34.1	1
1660	55.1	13.5	-0.00183	45.8	0.282	nan	21.8	1
1660	142	30.3	-0.00198	50.5	0.259	nan	32.1	1
1670	19.5	35	-0.00648	193	0.0238	nan	61	1
1670	110	31	-0.00176	43.6	0.231	nan	14.6	1
1670	95.2	31.7	-0.0162	500	0.00919	nan	14.6	1
1670	93.3	13.8	-0.00208	53.8	0.204	nan	9.2	1
1670	40	46.1	-0.00231	60.9	0.198	nan	21.2	1
1670	69.5	15	-0.00229	60.5	0.197	nan	23.7	1
1680	60.8	42.1	-0.00294	81.1	0.135	nan	18.8	1
1680	140	4.79	-0.00163	39.5	0.276	nan	29.6	1
1680	96	22.6	-0.00197	50.1	0.196	nan	9.2	1
1690	117	48.8	-0.00186	46.7	0.247	nan	15.6	1
1690	34.9	43.7	-0.00169	41.2	0.288	nan	12.6	1
1700	101	48.7	-0.00197	50.3	0.256	nan	15.6	1
1700	47.9	49.9	-0.00171	42	0.258	nan	8.77	1
1700	120	51.7	-0.0025	67.1	0.147	nan	15.2	1
1710	30.7	45.7	-0.002	51	0.221	nan	10.8	1
1710	25.4	34.7	-0.00185	46.4	0.264	nan	12.2	1
1710	33.9	7.71	-0.00198	50.5	0.253	nan	45.6	1
1710	73.6	30.2	-0.00134	30.4	0.281	nan	21.4	1
1720	69.1	51.1	-0.00209	54.1	0.207	nan	21.4	1
1720	104	9.95	-0.00191	48.2	0.238	nan	36.8	1
1720	58.2	8.58	-0.00156	37.1	0.277	nan	25.7	1
1720	35.2	20.1	-0.00317	88.4	0.117	nan	25.7	1
1720	134	41.6	-0.00206	53	0.234	nan	19	1
1730	82.8	20.1	-0.00173	42.6	0.274	nan	30.9	1
1730	56.9	37.1	-0.00183	45.6	0.331	nan	30.9	1
1730	5.81	51.5	-0.00419	121	0.0671	nan	16.9	1
1740	82.8	50.6	-0.00251	67.3	0.158	nan	29.2	1
1750	114	21.6	0.00143	-33.2	0.312	nan	21.7	1
1760	12.6	22.1	-0.00165	39.9	0.228	nan	14	1
1770	63.3	7.94	-0.00176	43.5	0.264	nan	36.3	1
1770	130	12.3	0.00136	-30.8	0.339	nan	13.4	1
1770	105	18.5	-0.00153	36.3	0.315	nan	25.8	1
1770	137	23.3	-0.00187	47	0.261	nan	13.4	1
1780	16.7	6.73	-0.00181	45.3	0.248	nan	23.3	1
1790	14.2	30.9	-0.00155	37	0.261	nan	9.29	1
1790	40.7	16.3	-0.00177	44	0.244	nan	30.2	1
1800	83.9	16.3	-0.00155	36.8	0.305	nan	30.1	1
1800	139	47.1	-0.00178	44.3	0.238	nan	44.6	1
1800	95.1	39.5	-0.00172	42.4	0.268	nan	16.9	1
1810	106	8.17	-0.00162	39.1	0.276	nan	18.9	1
1810	93.9	22.6	-0.00135	30.7	0.313	nan	16.9	1
1810	41.3	29.6	-0.00206	53.2	0.2	nan	16.3	1
1820	143	51.9	0.00106	-21.5	0.344	nan	59	1
1820	55.3	16.1	-0.0017	41.7	0.285	nan	22.2	1
1830	31.9	8.42	-0.00203	52.2	0.218	nan	24.6	1
1830	63.9	31	-0.00185	46.3	0.301	nan	27.6	1
1840	50.6	6.91	-0.00236	62.5	0.177	nan	27.6	1
1840	60.7	44.7	-0.00336	94.4	0.0953	nan	21.1	1
1850	16.4	41.2	-0.00225	59	0.175	nan	50.1	1
1850	66.4	44.3	-0.0018	45	0.187	nan	50.1	1
1870	142	33.1	-0.0021	54.5	0.234	nan	22.2	1
1870	73.4	47.2	-0.00185	46.5	0.282	nan	14.4	1
1870	80.3	34.6	-0.0022	57.6	0.224	nan	14.4	1
1880	106	33.9	-0.00167	40.7	0.264	nan	71	1
1890	46.5	21.8	-0.00193	49.1	0.253	nan	22.8	1
1890	92.7	20.2	-0.00178	44.2	0.29	nan	9.29	1
1890	108	26	-0.00183	45.7	0.3	nan	9.45	1
1900	103	34.3	-0.00217	56.6	0.18	nan	9.45	1
1900	10.1	24.2	-0.00184	46.2	0.292	nan	25.8	1
1920	34.9	20.1	0.00181	-45.2	0.281	nan	48.2	1
1920	66	49.8	-0.00143	33.2	0.306	nan	15.7	1
1920	55	10.8	-0.00204	52.3	0.186	nan	30.1	1
1920	72.3	35.4	-0.00212	54.8	0.221	nan	5.41	1
1930	50	35.8	-0.00181	45.2	0.264	nan	18	1
1940	130	36	-0.00307	85	0.151	nan	23.2	1
1940	115	18.3	-0.00119	25.3	0.356	nan	23.2	1
1940	74.3	22.9	-0.00184	46.2	0.246	nan	11.8	1
1940	75.9	8.13	-0.00128	28.2	0.331	nan	14.8	1
1940	78.9	33.8	-0.00184	46.1	0.247	nan	11.8	1
1950	46.4	32.8	-0.00218	56.8	0.191	nan	19.6	1
1950	60.4	46.6	0.00141	-32.3	0.339	nan	7.83	1
1950	66	41.2	-0.00252	67.7	0.139	nan	7.83	1
1950	63.3	49.2	-0.00204	52.5	0.277	nan	8.5	1
1960	34	30.2	0.00153	-36.1	0.36	nan	3.74	1
1960	120	45.6	-0.00176	43.4	0.245	nan	17	1
1970	106	7.09	-0.00191	48.2	0.196	nan	41.5	1
1970	144	22.6	-0.00183	45.9	0.249	nan	41.5	1
1970	38.6	34	-0.00186	46.6	0.242	nan	31.4	1
1970	60.1	11.1	-0.00172	42.4	0.26	nan	31.4	1
1980	124	15.3	-0.00208	53.7	0.243	nan	102	1
1980	6.15	32.1	-0.00155	36.9	0.293	nan	19.4	1
1980	24.8	37.6	-0.00151	35.8	0.34	nan	19.4	1
1980	33	18.5	-0.00202	51.7	0.224	nan	8.93	1
1980	81	9.62	-0.00165	39.9	0.304	nan	28.5	1
1990	67.6	34.8	-0.00221	57.7	0.195	nan	28.5	1
1990	123	9.9	-0.00361	102	0.0688	nan	24.1	1
1990	70.4	31	-0.00244	65	0.216	nan	16	1
1990	136	50.8	-0.00178	44.2	0.304	nan	42.8	1
2000	102	22.1	-0.00169	41.2	0.301	nan	11	1
2000	70.3	35.8	-0.00177	44	0.251	nan	22.8	1
2000	85	18.4	-0.00169	41.5	0.298	nan	17.6	1
2000	29.7	17.5	-0.00195	49.5	0.279	nan	6.61	1
2000	96.7	31.6	-0.00169	41.2	0.268	nan	11	1
2000	32.8	11.7	-0.00265	71.9	0.177	nan	6.61	1
2000	139	24.5	-0.00255	68.7	0.167	nan	15.8	1
2000	133	39.3	-0.00225	59.1	0.206	nan	12.8	1
2010	34.3	47.3	-0.00755	227	0.0282	nan	9.17	1
2010	57.6	18.9	-0.00173	42.7	0.228	nan	26.8	1
2010	34.2	47.2	0.00447	-130	0.0512	nan	36.7	1
2020	95.4	15.5	0.0013	-28.9	0.321	nan	33.7	1
2020	57	9.71	-0.00175	43.1	0.288	nan	15.9	1
2020	62.9	24.5	-0.00173	42.7	0.245	nan	10.3	1
2020	54	29.5	-0.0034	95.7	0.123	nan	10.3	1
2030	9.49	20	-0.002	51.1	0.181	nan	24.6	1
2030	26.9	37.4	-0.0021	54.5	0.201	nan	24.6	1
2030	21.8	22.4	-0.00191	48.3	0.234	nan	38.2	1
2040	49.2	40.9	-0.00161	38.6	0.226	nan	79.9	1
2050	128	25.4	-0.00173	42.6	0.246	nan	23.9	1
2050	60.3	29.3	-0.0017	41.5	0.236	nan	13.4	1
2050	111	7.92	-0.00138	31.5	0.341	nan	23.9	1
2050	12.7	19.2	-0.0017	41.8	0.263	nan	48.6	1
2060	75.2	27.5	-0.00158	37.9	0.302	nan	11.6	1
2060	117	32.3	-0.0454	1430	0.004	nan	16.8	1
2070	100	35	-0.00163	39.3	0.267	nan	14.9	1
2070	133	9.85	-0.00205	52.8	0.29	nan	22.6	1
2080	87.7	29.3	-0.00174	42.8	0.312	nan	37.2	1
2080	14.3	29.2	-0.0318	996	0.00837	nan	18.7	1
2080	13.1	47.9	-0.00196	50	0.234	nan	18.7	1
2090	53.6	21.8	-0.00113	23.6	0.354	nan	19.3	1
2090	78.8	30.1	-0.00147	34.3	0.363	nan	14.7	1
2090	95.8	8.12	-0.00214	55.7	0.162	nan	16.4	1
2090	79.7	11.6	-0.00171	41.9	0.268	nan	9.15	1
2100	116	32.9	-0.00141	32.4	0.3	nan	11.9	1
2100	17.6	25.8	-0.00144	33.3	0.303	nan	15.2	1
2110	111	12.7	-0.00145	33.7	0.257	nan	36.9	1
2110	108	53.2	-0.00159	38.3	0.292	nan	26.9	1
2120	74.8	30.8	0.00124	-26.9	0.371	nan	19.8	1
2130	36.5	5.67	-0.00133	30	0.256	nan	27.1	1
2130	37.9	32.7	-0.00137	31.1	0.329	nan	27.1	1
2130	81.9	23.7	-0.00163	39.4	0.256	nan	5.97	1
2130	79.6	18.2	-0.00165	40.1	0.257	nan	5.97	1
2140	46.8	21.7	-0.00204	52.3	0.208	nan	25.4	1
2150	118	4.65	-0.00165	40	0.267	nan	93.7	1
2150	9.32	43.5	-0.00146	34	0.348	nan	26.8	1
2150	67.9	30	-0.0017	41.6	0.276	nan	22.6	1
2160	31.9	5.21	-0.00239	63.4	0.157	nan	43.7	1
2160	91	14	-0.00176	43.5	0.275	nan	28.1	1
2160	54.6	48.3	0.00141	-32.4	0.33	nan	22.6	1
2160	12.8	4.69	-0.00234	62	0.237	nan	57.3	1
2170	64.6	29.4	-0.00148	34.7	0.323	nan	15.6	1
2170	95.2	30.8	-0.0023	60.7	0.15	nan	19.2	1
2170	15.6	32.9	-0.00194	49.2	0.263	nan	60.8	1
2180	111	9.65	-0.0016	38.3	0.284	nan	26.5	1
2180	76.4	35.1	-0.00186	46.6	0.215	nan	19.2	1
2180	29	10.2	-0.00174	42.8	0.277	nan	18	1
2190	86.4	5.22	-0.00164	39.7	0.292	nan	28.5	1
2190	90.6	33.5	-0.0022	57.7	0.202	nan	28.5	1
2190	59.5	28.4	-0.00372	106	0.0538	nan	13.8	1
2190	42.5	14.7	-0.00176	43.6	0.281	nan	6.96	1
2200	49.4	14.3	-0.00156	37.1	0.36	nan	6.96	1
2200	139	20.8	-0.00189	47.8	0.222	nan	26.9	1
2200	141	47.6	-0.00221	57.9	0.214	nan	17.4	1
2210	89	38.6	-0.00191	48.5	0.265	nan	54	1
2210	16.9	40.6	-0.00143	33.2	0.328	nan	28	1
2220	42.9	10.6	-0.0016	38.6	0.276	nan	12	1
2220	36.6	20.9	0.00111	-22.9	0.358	nan	12	1
2220	87.3	29.4	-0.00189	47.6	0.224	nan	7.99	1
2230	5.96	6.59	-0.0016	38.6	0.286	nan	76.5	1
2240	102	48.8	-0.00181	45.1	0.232	nan	22	1
2240	68.1	34.9	-0.00191	48.5	0.264	nan	15.7	1
2240	9.83	34.8	-0.00274	74.5	0.176	nan	25.8	1
2240	16.7	9.89	-0.0018	44.9	0.226	nan	25.8	1
2250	123	46.4	-0.00169	41.4	0.228	nan	33.6	1
2250	67.7	26.6	-0.0042	121	0.0707	nan	18.4	1
2250	86	28.3	-0.00201	51.3	0.23	nan	16.3	1
2250	101	21.1	-0.00153	36.3	0.312	nan	16.3	1
2250	44.8	26.1	-0.00191	48.4	0.191	nan	22.9	1
2260	63.1	52.1	-0.00254	68.2	0.152	nan	inf	1
2260	9.51	5.82	-0.00163	39.3	0.252	nan	71.5	1
2270	83.7	35.9	-0.00185	46.5	0.238	nan	12.6	1
2270	72	40.6	-0.00206	52.9	0.2	nan	12.6	1
2270	31.7	48.8	-0.00208	53.8	0.189	nan	11.2	1
2270	6.7	27.1	-0.00182	45.5	0.259	nan	30	1
2270	21.4	53.3	-0.00159	38.1	0.281	nan	11.2	1
2270	66.8	18.1	-0.00155	36.9	0.266	nan	13.4	1
2270	53.4	19.4	-0.00206	53	0.264	nan	13.4	1
2270	124	23.4	-0.00238	63.2	0.145	nan	42.3	1
2280	17.9	47.9	-0.00144	33.5	0.299	nan	47.4	1
2290	113	49.8	-0.00165	40.1	0.289	nan	29.8	1
2300	14.3	29.2	0.0181	-562	0.0118	nan	57.8	1
2300	121	21	-0.00187	46.9	0.227	nan	94.8	1
2310	82.5	18.2	-0.00207	53.5	0.22	nan	17.3	1
2310	94.7	6.04	-0.00126	27.7	0.294	nan	17.3	1
2310	8.86	47.6	0.00116	-24.5	0.36	nan	79.3	1
2310	139	49.3	-0.00198	50.6	0.172	nan	38.4	1
2320	98.1	47.9	-0.00127	27.9	0.31	nan	22.8	1
2320	15.4	32.2	-0.00157	37.6	0.273	nan	8.97	1
2320	18	23.6	-0.00183	45.9	0.245	nan	8.97	1
2320	103	9.2	-0.00183	45.9	0.211	nan	6.21	1
2330	137	27	-0.00144	33.4	0.258	nan	6.49	1
2330	98	13	-0.00222	58	0.23	nan	6.21	1
2330	74.4	12.5	-0.00166	40.3	0.266	nan	12.6	1
2340	74.2	39.8	0.00123	-26.6	0.353	nan	27.2	1
2340	49.6	7.99	-0.00189	47.6	0.168	nan	19.5	1
2340	49.9	27.5	-0.00193	49	0.264	nan	19.5	1
2340	23.5	43.7	0.00159	-38.2	0.3	nan	31	1
2340	89.2	20.9	-0.00167	40.7	0.305	nan	34.8	1
2340	124	30.8	-0.0019	48.1	0.229	nan	26.1	1
2350	137	7.74	-0.00197	50.3	0.206	nan	23.3	1
2350	27.9	19.2	-0.00205	52.7	0.186	nan	26.4	1
2360	51.5	51.2	-0.00164	39.7	0.269	nan	22.4	1
2360	73.8	49.5	-0.00138	31.6	0.282	nan	22.4	1
2370	30.9	47.3	-0.00146	34.1	0.269	nan	31.6	1
2370	61.6	39.7	-0.00227	59.8	0.207	nan	31.6	1
2370	126	24.5	-0.00169	41.5	0.323	nan	25.3	1
2370	14.4	15.6	-0.00168	41	0.229	nan	35.7	1
2370	107	7.02	-0.00196	49.9	0.169	nan	25.3	1
2380	108	35.3	-0.00204	52.6	0.193	nan	27.9	1
2380	34.6	26.4	-0.00198	50.5	0.273	nan	5.45	1
2390	35.3	37.1	-0.00177	43.8	0.3	nan	5.44	1
2390	117	27.9	-0.00158	37.8	0.279	nan	8.37	1
2390	15.7	26.9	-0.00162	39.1	0.334	nan	19.2	1
2400	27.1	11.4	-0.00376	107	0.0838	nan	19.2	1
2400	73.5	14.8	-0.00191	48.3	0.233	nan	17.2	1
2400	96.1	13.5	-0.00482	141	0.0596	nan	20.1	1
2400	64.6	29.5	-0.00157	37.5	0.279	nan	17.2	1
2400	23.1	34.3	-0.0019	48	0.236	nan	23.2	1
2400	142	17	-0.00154	36.6	0.319	nan	50.7	1
2410	71.3	26.8	-0.00183	45.9	0.292	nan	17.3	1
2410	74.4	43.8	-0.00218	56.9	0.201	nan	17.3	1
2420	42.5	24.7	-0.00601	178	0.0282	nan	37.2	1
2430	112	50	-0.00239	63.4	0.185	nan	22	1
2430	29.6	26.1	-0.00133	30	0.33	nan	62.3	1
2430	137	28.1	-0.002	51.1	0.23	nan	10.5	1
2430	93.3	38.8	-0.00167	40.7	0.295	nan	22	1
2440	7.05	32.5	-0.00155	36.9	0.289	nan	10	1
2440	118	11.8	-0.00165	40.2	0.297	nan	28.4	1
2440	79.5	42.2	-0.0017	41.7	0.297	nan	20	1
2450	44.3	28.8	-0.00188	47.3	0.255	nan	inf	1
2450	21	29	-0.00149	34.9	0.319	nan	29.3	1
2460	73.3	7.19	-0.00196	50	0.238	nan	27.7	1
2460	61.2	46	-0.00161	38.7	0.25	nan	21.1	1
2460	46.7	14.9	-0.00174	43.1	0.267	nan	27.7	1
2460	79.5	35.6	-0.00185	46.4	0.281	nan	21.1	1
2470	24.8	26.9	-0.00386	110	0.0959	nan	21.6	1
2470	9.13	42.5	-0.00145	33.6	0.319	nan	22.1	1
2470	142	9.73	-0.00265	71.8	0.15	nan	57.2	1
2480	11	43.2	-0.00148	34.7	0.328	nan	32	1
2480	38.2	26.4	-0.0018	44.8	0.228	nan	32	1
2490	142	9.09	0.00325	-90.9	0.243	nan	55	1
2490	49.4	21.4	-0.00199	50.8	0.207	nan	6.41	1
2490	51.5	15.4	-0.00147	34.4	0.337	nan	6.41	1
2500	46.2	10.8	-0.00227	59.7	0.209	nan	15.7	1
2510	97.7	10.9	-0.00159	38.1	0.216	nan	7.7	1
2510	45.2	52.4	-0.00182	45.4	0.281	nan	8.55	1
2520	92.9	31.6	-0.0015	35.3	0.341	nan	17.1	1
2520	109	27.4	-0.0021	54.2	0.173	nan	17.1	1
2530	117	15.4	-0.00159	38.2	0.318	nan	53.9	1
2530	32.1	51.2	-0.00166	40.5	0.228	nan	20.2	1
2540	28.8	31.3	-0.0039	111	0.0826	nan	14.5	1
2540	66.8	32.3	0.00125	-27.3	0.34	nan	15.1	1
2550	24.1	4.77	-0.00197	50.2	0.256	nan	40.7	1
2560	28.4	25.1	-0.00314	87.4	0.116	nan	18.8	1
2560	74	15	-0.00129	28.7	0.355	nan	24.4	1
2560	46.4	20	-0.00199	50.8	0.217	nan	18.8	1
2570	34.1	22.5	-0.00187	47	0.261	nan	28	1
2570	71.5	14.5	-0.00205	52.9	0.209	nan	38.2	1
2580	84.2	20.8	-0.0018	44.8	0.301	nan	28	1
2580	109	42.9	-0.00354	99.9	0.106	nan	7.22	1
2580	27.4	20	-0.0016	38.4	0.265	nan	18.7	1
2590	43.2	10.2	-0.00206	53	0.229	nan	18.7	1
2590	71.7	38.5	-0.00167	40.6	0.339	nan	inf	1
2600	135	36.1	-0.00362	102	0.132	nan	57.3	1
2600	86.8	4.88	-0.00152	36.1	0.363	nan	6.2	1
2600	5.94	33.5	-0.00183	45.8	0.21	nan	81.2	1
2610	135	33.4	-0.00206	53.2	0.311	nan	38.1	1
2610	28.6	45.2	-0.00183	45.7	0.282	nan	19.2	1
2610	69.2	40.4	0.00123	-26.9	0.356	nan	36.3	1
2610	99.4	20.2	-0.00187	47.1	0.233	nan	36.3	1
2620	57.5	14.6	-0.00215	55.9	0.214	nan	42.3	1
2630	25.8	23.9	-0.00126	27.6	0.347	nan	16.5	1
2630	142	11.5	-0.00157	37.6	0.276	nan	21	1
2630	83.4	31.5	-0.00224	58.8	0.193	nan	43.5	1
2640	48.8	7.19	-0.00222	58	0.21	nan	33.8	1
2640	11.1	39.1	-0.00192	48.8	0.243	nan	19.9	1
2650	35.2	44.3	-0.00206	53.2	0.177	nan	18	1
2650	85.4	26.8	-0.00232	61.3	0.161	nan	17.3	1
2650	90.6	43.2	-0.00217	56.5	0.214	nan	17.3	1
2660	102	40.6	-0.00161	38.9	0.281	nan	33.4	1
2660	69.2	46.3	-0.0015	35.3	0.312	nan	33.4	1
2670	84.9	30.4	-0.00192	48.5	0.204	nan	20.7	1
2680	10.8	16.9	-0.00197	50.1	0.335	nan	8.69	1
2680	17.6	11.6	-0.00238	63.3	0.17	nan	8.69	1
2690	51.3	9.11	-0.00186	46.7	0.278	nan	18.7	1
2720	132	14	-0.00149	34.9	0.292	nan	51.7	1
2730	32.8	6.92	0.00114	-24	0.366	nan	23.9	1
2730	101	20.9	-0.00185	46.4	0.22	nan	29.5	1
2740	16.6	24.6	-0.00206	53.2	0.239	nan	14.3	1
2740	75.1	28.6	-0.00203	52	0.224	nan	26.3	1
2770	107	8.63	-0.00182	45.5	0.282	nan	24	1
2780	58.4	40.4	-0.00171	42	0.309	nan	56.9	1
2790	103	42.6	-0.00158	37.9	0.268	nan	7.11	1
2790	136	20.9	-0.0627	1980	0.00513	nan	36.1	1
2800	82.8	41.9	-0.00184	46.2	0.228	nan	21.3	1
2800	53.7	29.6	-0.00179	44.5	0.208	nan	17.6	1
2800	96.7	7.28	-0.00212	55.1	0.144	nan	3.14	1
2800	53.5	49.2	-0.00175	43.1	0.274	nan	19.6	1
2810	115	17.1	-0.00147	34.3	0.317	nan	20.2	1
2810	30.4	46.6	-0.00175	43.1	0.355	nan	8.1	1
2810	33.7	39.2	-0.00168	41.2	0.292	nan	8.1	1
2810	125	53.2	-0.00155	36.9	0.35	nan	14.5	1
2810	144	4.9	-0.0015	35.4	0.37	nan	27.6	1
2820	129	10.9	-0.00359	102	0.105	nan	17.6	1
2820	63.8	18.4	-0.00176	43.6	0.247	nan	38.7	1
2820	25.4	23	-0.00417	120	0.0709	nan	38.7	1
2830	75.7	49.3	-0.00184	46	0.269	nan	23.1	1
2830	12.7	48.1	-0.00177	43.8	0.244	nan	15.8	1
2830	66.8	28	-0.00227	59.7	0.217	nan	17.4	1
2830	24.4	20.6	-0.00213	55.2	0.217	nan	14.2	1
2840	88.7	31.9	-0.00188	47.4	0.254	nan	12.2	1
2840	93.7	43	-0.0018	45	0.235	nan	12.2	1
2850	8.24	39.2	-0.00213	55.3	0.21	nan	22.8	1
2850	26.8	52.4	-0.00142	32.6	0.355	nan	21	1
2860	51.7	38.9	-0.00362	103	0.0755	nan	20.3	1
2870	65.5	18.1	-0.00168	40.9	0.293	nan	40.1	1
[truncated: 2,568 more rows]

## Sheet: 2e
Cdt1_geminin_1:2_R1
frame_indices	x_coords	y_coords	contrasts	calibrated_values	fit_errors	diffblur_errors	neareast_neighbour_distances	selections
5	12.6	7.79	-0.00412	113	0.0886	nan	3.06	1
5	80.2	39.9	-0.0033	88.9	0.122	nan	16.2	1
8	106	47	-0.00296	78.6	0.165	nan	22.8	1
10	15.5	6.86	-0.0038	104	0.135	nan	3.06	1
10	135	18.4	-0.00325	87.3	0.0981	nan	14.4	1
10	66	32.3	-0.00294	78.2	0.143	nan	16.1	1
11	137	32.7	-0.0034	91.8	0.11	nan	14.4	1
11	57.8	53	-0.00251	65.3	0.161	nan	22.2	1
13	29.5	16.4	-0.00501	140	0.13	nan	5.99	1
13	35.5	16.7	-0.0036	97.8	0.185	nan	5.99	1
13	49.7	16.9	-0.00294	78	0.168	nan	10.1	1
14	88.4	41.3	-0.00317	84.9	0.141	nan	19	1
14	79.6	23.8	-0.00329	88.6	0.105	nan	12.4	1
16	123	44.3	-0.00325	87.2	0.129	nan	17.9	1
17	55.8	24.9	-0.00288	76.2	0.203	nan	9.6	1
19	136	8.67	-0.00334	89.9	0.099	nan	25.5	1
20	55.6	36.8	-0.00302	80.3	0.123	nan	11.9	1
22	60	16.3	-0.00472	131	0.105	nan	9.6	1
23	99.4	45.6	-0.00346	93.4	0.103	nan	20.5	1
24	135	52.8	-0.00359	97.3	0.132	nan	10.6	1
25	47.4	7.52	-0.00349	94.3	0.0968	nan	15.3	1
26	109	27.5	-0.00335	90.2	0.107	nan	11.3	1
28	130	37.6	-0.00412	113	0.0912	nan	16.3	1
28	39.3	43.4	-0.00358	97.1	0.165	nan	6.74	1
29	45.2	46.7	-0.00417	115	0.149	nan	6.74	1
33	110	6.05	-0.00321	86.2	0.118	nan	12.3	1
33	7.49	9.55	-0.00385	105	0.0759	nan	5.07	1
33	7.82	44.7	0.00149	-34.7	0.355	nan	31.5	1
34	107	25.8	-0.00305	81.3	0.13	nan	9.24	1
34	126	24	-0.0037	101	0.111	nan	11.5	1
35	143	5.48	-0.00301	80.1	0.113	nan	25.5	1
38	118	15.6	-0.00268	70.2	0.145	nan	11.5	1
38	12.1	11.7	-0.00323	86.7	0.112	nan	5.07	1
39	32.3	6.35	-0.00349	94.3	0.114	nan	18.1	1
39	95	31.8	-0.00351	95	0.0942	nan	13.8	1
40	60.8	29.4	-0.00267	69.9	0.185	nan	4.22	1
40	39.2	37.8	-0.00265	69.4	0.175	nan	15.9	1
41	130	40.3	-0.00371	101	0.0654	nan	15.9	1
44	41.4	22	-0.0029	76.9	0.17	nan	15.9	1
45	63.8	32.3	-0.00364	98.9	0.122	nan	4.22	1
46	53.9	39.2	-0.00454	126	0.0523	nan	12.1	1
50	119	13.6	-0.00288	76.3	0.225	nan	5.1	1
50	15.3	18.1	-0.00368	100	0.125	nan	13.9	1
53	114	16	-0.00334	90	0.185	nan	5.1	1
53	28.1	46.2	-0.00403	111	0.1	nan	25.5	1
53	91.7	20.7	0.0016	-37.9	0.311	nan	11.9	1
56	115	43.6	-0.00343	92.8	0.122	nan	11.1	1
56	56.7	51.7	-0.00335	90.2	0.106	nan	12.9	1
57	104	29.3	-0.00156	36.9	0.321	nan	8.96	1
58	28.6	12	0.00125	-27.7	0.344	nan	32.9	1
59	69	47.8	-0.00227	58	0.192	nan	12.9	1
61	105	38.2	-0.00509	142	0.0521	nan	8.96	1
64	28.8	37.4	-0.00324	86.9	0.138	nan	14	1
65	138	6.84	-0.00137	31.3	0.332	nan	45.6	1
70	22.9	31.9	-0.00549	154	0.0516	nan	35	1
74	58.7	14.4	-0.00353	95.5	0.143	nan	25.2	1
77	84.2	12.1	-0.00336	90.6	0.104	nan	14.7	1
79	122	49.3	0.00151	-35.4	0.368	nan	32.1	1
80	61.3	20	-0.00384	105	0.0955	nan	14.4	1
81	32.6	17.9	-0.00272	71.4	0.336	nan	4.42	1
84	93.9	34.3	-0.0072	205	0.0232	nan	25.1	1
84	34.6	49.6	-0.00324	86.9	0.098	nan	9.47	1
85	73.7	12.7	-0.00312	83.5	0.163	nan	7	1
85	80.7	12.9	-0.00329	88.3	0.135	nan	7	1
86	47.1	40.9	-0.003	79.9	0.0911	nan	9.72	1
87	14.2	31.4	-0.00132	29.6	0.364	nan	10.1	1
90	124	17.7	-0.003	79.8	0.113	nan	17	1
91	139	10	-0.00312	83.4	0.103	nan	17	1
92	46.1	41.1	-0.00354	96	0.111	nan	9.36	1
94	77.2	22.4	-0.0037	101	0.108	nan	6.64	1
94	79.5	50.7	-0.0029	76.7	0.148	nan	10.6	1
97	118	33.9	-0.00176	42.7	0.338	nan	7.9	1
98	76.8	15.8	-0.00351	95.1	0.115	nan	6.64	1
98	90.7	51.6	-0.00344	92.9	0.102	nan	11.2	1
99	74	40.7	-0.00313	83.7	0.0891	nan	4.56	1
99	121	11.5	0.00139	-31.8	0.328	nan	21.3	1
101	111	30.4	-0.00641	181	0.0418	nan	7.9	1
104	67.2	6.37	-0.00351	95	0.161	nan	35	1
104	65.9	46.3	-0.00345	93.3	0.105	nan	9.83	1
106	25.7	36.1	-0.00329	88.5	0.0894	nan	4.73	1
110	70.1	36	-0.0028	73.7	0.17	nan	33.3	1
113	109	19.4	-0.0018	44	0.287	nan	13	1
118	75.3	33.6	-0.00286	75.8	0.161	nan	15.9	1
118	121	49.7	-0.00379	103	0.113	nan	17.5	1
121	137	40.1	-0.00339	91.5	0.145	nan	18.2	1
121	46.4	44.8	-0.00196	48.9	0.211	nan	26.5	1
125	117	51.5	-0.00168	40.4	0.267	nan	22.8	1
126	6.88	29.6	-0.00178	43.6	0.33	nan	20.2	1
127	125	9.42	-0.00296	78.6	0.17	nan	37.4	1
130	21	44	-0.00307	81.8	0.141	nan	20.2	1
133	19.6	18.3	0.00185	-45.5	0.31	nan	17.7	1
135	42.8	34	-0.00344	93	0.107	nan	14.3	1
136	19.8	36	-0.00308	82.3	0.119	nan	9.13	1
138	125	52.5	-0.00151	35.5	0.368	nan	35.7	1
139	59.5	17.9	-0.00314	84.1	0.105	nan	23.2	1
140	90.5	44	-0.00309	82.4	0.123	nan	25.8	1
141	58.7	46.6	-0.0038	104	0.0873	nan	6.42	1
144	111	5.11	-0.00311	83.2	0.119	nan	10.9	1
145	47.3	49.2	-0.00162	38.6	0.303	nan	11.7	1
145	65.2	49.1	-0.00172	41.8	0.332	nan	6.95	1
146	68.3	13	-0.00164	39.1	0.296	nan	7.53	1
147	120	11.3	-0.00251	65.2	0.151	nan	10.9	1
151	137	25.9	-0.00134	30.4	0.371	nan	20.3	1
151	92.6	53.3	-0.00174	42.2	0.307	nan	14.7	1
152	60.6	51.4	-0.00273	71.9	0.128	nan	9.17	1
153	76.9	40.3	-0.00328	88.2	0.195	nan	7.07	1
155	80.6	34.3	-0.00323	86.6	0.136	nan	7.07	1
156	93.3	29.9	-0.00337	90.8	0.155	nan	9.14	1
156	69.7	52.1	-0.00389	106	0.134	nan	9.17	1
157	34.6	10.4	-0.00191	47.2	0.254	nan	14.6	1
158	101	24.4	-0.00316	84.4	0.127	nan	9.14	1
161	126	47.1	-0.00232	59.6	0.206	nan	34	1
165	62.4	50.5	-0.00256	66.6	0.172	nan	10.4	1
167	116	52.4	-0.00312	83.5	0.172	nan	28.1	1
172	128	17.4	-0.00353	95.5	0.0893	nan	23.8	1
172	22.9	19.7	-0.00307	81.9	0.157	nan	6.93	1
175	59.2	19.6	-0.00371	101	0.103	nan	12.8	1
177	110	33.1	-0.00458	127	0.0711	nan	12.1	1
177	19.8	13.5	-0.00331	89.1	0.104	nan	6.93	1
177	34.6	10.7	0.00148	-34.6	0.277	nan	14.7	1
181	60.7	11.5	-0.00366	99.5	0.109	nan	26.2	1
182	103	12	-0.00337	90.8	0.124	nan	15.1	1
185	96.4	38.1	-0.00338	91	0.115	nan	18.3	1
186	58.3	53.4	-0.00358	97.2	0.117	nan	15.6	1
187	42.6	25.9	-0.00313	83.6	0.127	nan	19.2	1
187	71.1	44.5	-0.00319	85.5	0.103	nan	12.5	1
189	29.2	12.2	-0.00377	103	0.0907	nan	3.83	1
189	78.5	34.3	-0.00319	85.4	0.2	nan	12.5	1
193	25.4	11.5	0.00174	-42.3	0.322	nan	3.83	1
195	5.74	23.6	-0.00253	65.7	0.195	nan	14.5	1
196	7.12	38	-0.0031	82.8	0.123	nan	14.5	1
197	114	13.1	-0.00263	68.7	0.16	nan	22	1
197	32.2	31.8	-0.00201	50.2	0.281	nan	20.6	1
197	63.6	32.5	-0.00234	60.2	0.146	nan	25.3	1
198	106	33.6	-0.00334	89.9	0.161	nan	22	1
200	91	49.6	0.00142	-32.6	0.35	nan	19.4	1
205	110	44.7	-0.00329	88.4	0.125	nan	14.7	1
206	102	22.4	-0.00355	96.3	0.122	nan	16.5	1
206	15.5	45.6	-0.00311	83.2	0.122	nan	13.4	1
209	118	32.4	-0.00271	71.1	0.154	nan	14.7	1
210	58.5	7.06	-0.00294	78.1	0.144	nan	36.1	1
211	30.2	30.2	-0.00299	79.6	0.164	nan	21.3	1
211	22.4	5.11	-0.00316	84.6	0.112	nan	9.31	1
216	58.9	19.7	0.00129	-28.9	0.359	nan	3.41	1
218	116	12.7	-0.00265	69.5	0.172	nan	16.3	1
218	7.11	42.2	-0.0034	91.7	0.0829	nan	28	1
220	32.9	53.1	-0.00257	67.1	0.222	nan	17.7	1
222	48.9	17.1	-0.00145	33.7	0.353	nan	12.1	1
224	66.7	43.9	-0.00387	106	0.0886	nan	17.6	1
225	49.2	46.2	-0.00331	88.9	0.0964	nan	17.6	1
226	128	4.8	-0.00288	76.3	0.188	nan	7.84	1
228	52.7	21	-0.00326	87.6	0.119	nan	7.53	1
228	127	32.3	-0.00137	31.2	0.298	nan	19.9	1
229	90.3	47.7	-0.00198	49.4	0.226	nan	24	1
232	141	14	0.00152	-35.8	0.31	nan	16.5	1
236	89	10.9	-0.00347	94	0.11	nan	32.4	1
238	26.9	47.8	-0.00292	77.5	0.141	nan	19.6	1
239	121	13.3	0.00144	-33.3	0.343	nan	18.3	1
239	74.6	52.8	-0.00311	83	0.136	nan	24.3	1
245	107	50.6	-0.00119	25.8	0.363	nan	30.2	1
246	124	25.9	-0.0032	85.9	0.122	nan	30.2	1
248	20.2	17.8	-0.0033	88.8	0.123	nan	7.27	1
248	31.3	38.9	-0.00391	107	0.0809	nan	14.7	1
253	12.9	18.2	-0.00345	93.3	0.11	nan	7.27	1
253	7.69	32	-0.00508	142	0.0738	nan	12.1	1
255	77.7	6.71	-0.00706	201	0.0277	nan	21	1
256	93.8	20.2	-0.00335	90.3	0.14	nan	6.03	1
257	121	9.36	-0.00335	90.2	0.115	nan	24.7	1
258	23.7	13.1	0.00147	-34.1	0.366	nan	10.6	1
260	104	52.8	-0.0028	74	0.158	nan	18.8	1
261	99.8	21.2	-0.00567	159	0.0551	nan	6.03	1
263	92.8	9.28	-0.00381	104	0.0665	nan	13.8	1
263	115	27.3	0.00112	-23.7	0.358	nan	16.1	1
264	35.6	24.6	-0.00647	183	0.0367	nan	15.7	1
265	94.9	36.4	-0.00324	87	0.137	nan	16	1
266	142	5.55	-0.00151	35.3	0.365	nan	34.7	1
267	49	7.47	-0.00271	71.2	0.167	nan	21.8	1
267	75	25.3	-0.00334	90.1	0.0845	nan	22.8	1
268	47.6	38.2	-0.00274	72.2	0.187	nan	3.16	1
270	19.3	38.3	-0.00314	83.8	0.142	nan	10.3	1
272	97.3	33.8	0.00149	-34.6	0.353	nan	9.57	1
273	138	37	0.00149	-34.9	0.351	nan	9.49	1
273	45.3	40.4	-0.0024	62	0.196	nan	3.16	1
274	72.9	14.2	-0.00357	96.7	0.1	nan	22.3	1
274	102	25.3	-0.00304	80.9	0.135	nan	9.57	1
274	64.8	35	-0.00179	43.8	0.299	nan	20.3	1
276	36.6	21.3	-0.00358	97.2	0.0729	nan	20.9	1
276	141	28.1	-0.00349	94.5	0.106	nan	9.49	1
281	83.3	13.3	-0.0032	85.7	0.115	nan	13.7	1
281	6.09	18.1	-0.00312	83.3	0.139	nan	30.7	1
282	134	44.6	-0.00322	86.3	0.124	nan	59.5	1
283	70.1	9.56	-0.00602	170	0.0302	nan	13.7	1
289	82.9	36.3	-0.00305	81.2	0.146	nan	16.3	1
292	15.7	50.4	-0.00291	77	0.152	nan	25	1
294	109	23.3	-0.00346	93.5	0.122	nan	15.8	1
295	59	23	-0.00375	102	0.102	nan	23.1	1
300	88.7	5.31	-0.00307	81.9	0.201	nan	14.6	1
300	25.7	40.3	-0.00348	94.3	0.101	nan	9.8	1
302	23	30.9	-0.00349	94.4	0.0802	nan	9.8	1
303	13.1	16.8	-0.00378	103	0.104	nan	15.9	1
306	7.82	31.8	0.00359	-97.3	0.119	nan	14.3	1
306	40.2	40.7	-0.00339	91.3	0.117	nan	6.95	1
307	95.7	17.3	-0.00358	97.2	0.127	nan	23.6	1
308	140	46.4	-0.00317	85	0.114	nan	38.1	1
309	43.1	9.11	-0.00325	87.4	0.119	nan	6.02	1
315	63	7.86	0.00127	-28.3	0.375	nan	19.9	1
317	10.6	6.78	-0.00349	94.4	0.113	nan	26.5	1
317	50.3	23.1	-0.00308	82.2	0.0989	nan	19.9	1
319	132	31.4	-0.00137	31.2	0.342	nan	4.59	1
320	37	7.84	-0.00357	96.9	0.142	nan	20.2	1
322	130	46.5	-0.00327	87.7	0.144	nan	15.2	1
323	108	44.4	-0.00271	71.2	0.138	nan	22.2	1
328	55.3	4.93	-0.00149	34.8	0.34	nan	51.4	1
333	17	39.2	-0.00326	87.6	0.0943	nan	24	1
337	119	32.7	-0.00337	90.9	0.109	nan	12.5	1
337	63	27.3	-0.00122	26.7	0.369	nan	10.4	1
338	33.8	21.9	-0.00141	32.3	0.362	nan	21.4	1
339	71.1	20.7	-0.00343	92.6	0.105	nan	10.4	1
339	12.4	20.6	0.00139	-31.7	0.343	nan	11.5	1
344	101	11.3	-0.00368	100	0.0957	nan	10.9	1
344	78.1	36	-0.00345	93.1	0.126	nan	16.8	1
345	139	51.4	-0.00302	80.5	0.104	nan	49.2	1
347	112	9.91	-0.00302	80.3	0.129	nan	10.9	1
350	26.7	34.8	-0.00359	97.4	0.0969	nan	10.8	1
352	33.9	5.37	-0.00268	70.3	0.143	nan	18.3	1
353	68.1	8.64	-0.00188	46.3	0.23	nan	27.5	1
353	97.3	47.8	-0.0032	85.6	0.136	nan	28.7	1
354	54.3	41.1	-0.00316	84.6	0.134	nan	9.78	1
354	36.7	30.8	-0.00275	72.3	0.14	nan	10.8	1
355	116	26.2	-0.00326	87.4	0.129	nan	15	1
356	131	25.7	-0.00278	73.2	0.176	nan	15	1
361	93.6	32.7	-0.00339	91.4	0.119	nan	12.6	1
362	33.1	50.8	-0.0033	88.9	0.112	nan	13.4	1
363	40.3	14	0.00115	-24.7	0.361	nan	7.83	1
365	87.3	21.7	-0.0035	94.8	0.109	nan	12.6	1
367	40.3	39.4	-0.00327	88	0.117	nan	13.4	1
371	85.2	52.8	-0.00311	83.2	0.143	nan	27.1	1
373	32	51	-0.00254	66	0.146	nan	31.6	1
375	79.1	20.1	-0.00287	76	0.138	nan	20.5	1
376	64.9	34.8	-0.00293	77.7	0.124	nan	14	1
382	8.22	33.1	-0.00301	80.2	0.134	nan	17.2	1
383	127	14.5	-0.00293	77.8	0.146	nan	9.49	1
387	90.1	22.6	-0.00324	86.8	0.144	nan	13.3	1
387	43.7	28.8	-0.00262	68.4	0.181	nan	11.6	1
390	38.6	39.1	-0.00377	103	0.0814	nan	11.6	1
390	23.9	52.5	-0.00298	79.3	0.16	nan	11.8	1
393	111	26.8	-0.00318	85.3	0.128	nan	10.8	1
393	45.6	19.5	-0.00309	82.4	0.13	nan	20.8	1
396	7.77	31.4	-0.00283	74.9	0.143	nan	39.7	1
397	76.7	6.73	-0.00236	60.8	0.16	nan	17	1
397	101	31.6	0.00134	-30.2	0.371	nan	10.8	1
399	141	16.5	-0.00352	95.2	0.09	nan	42.1	1
404	88.2	7.25	-0.00284	74.9	0.163	nan	13.6	1
404	13.6	42.5	-0.00329	88.4	0.141	nan	30.3	1
405	82.6	19.6	-0.00526	147	0.0645	nan	13.6	1
405	63.6	38.7	-0.00349	94.3	0.103	nan	26.9	1
405	25.7	14.7	-0.0027	71	0.171	nan	3.76	1
409	144	33.4	-0.00279	73.6	0.115	nan	61.8	1
411	27.5	15.8	0.00144	-33.3	0.324	nan	13.1	1
413	64.9	4.61	-0.00381	104	0.0901	nan	26.6	1
413	38.7	9.02	-0.00307	81.8	0.0804	nan	13.1	1
416	25	31.6	-0.00266	69.7	0.176	nan	11.1	1
419	77.2	11.2	-0.00287	75.9	0.187	nan	22.6	1
421	23.3	42.6	-0.0027	70.9	0.19	nan	11.1	1
423	54.9	7.71	-0.00188	46.5	0.235	nan	22.6	1
425	31.2	17.8	-0.00356	96.6	0.0951	nan	17.8	1
428	111	50.6	-0.0025	65	0.212	nan	16.6	1
430	118	13.3	-0.0029	76.8	0.164	nan	14.5	1
430	126	25.5	-0.00317	84.9	0.125	nan	14.5	1
432	42.4	14.5	-0.00334	89.8	0.147	nan	18.1	1
432	73.1	19.2	-0.00333	89.5	0.0734	nan	30	1
434	24.5	11.2	0.00149	-34.8	0.3	nan	9.58	1
436	85	46.8	0.00141	-32.5	0.292	nan	26.8	1
441	52.6	33.2	-0.00339	91.5	0.112	nan	5.58	1
441	133	38.6	-0.00152	35.5	0.323	nan	31.9	1
444	73.8	17.2	-0.00347	93.8	0.12	nan	20.1	1
444	103	28.2	-0.00256	66.7	0.153	nan	11.5	1
445	58.1	33.2	-0.00321	85.9	0.14	nan	5.58	1
445	41.3	41.9	-0.00329	88.3	0.144	nan	14.3	1
447	91.8	26.1	-0.00301	80	0.129	nan	11.5	1
452	44.4	28.1	-0.00123	26.9	0.372	nan	12.6	1
453	55.9	33.4	-0.00315	84.3	0.132	nan	12.6	1
456	97.8	24.8	-0.0034	91.7	0.0865	nan	23.2	1
462	43.4	12.9	-0.00362	98.4	0.123	nan	32.2	1
463	15.8	33.3	-0.0027	70.8	0.15	nan	7.97	1
464	122	25.8	-0.00263	68.7	0.159	nan	13.1	1
465	133	18.6	-0.0034	91.8	0.0691	nan	13.1	1
469	54.4	38.8	-0.00339	91.4	0.0871	nan	9.81	1
471	91.1	17.1	-0.00295	78.2	0.125	nan	5.66	1
471	33.8	51.4	-0.00313	83.8	0.119	nan	24.2	1
474	116	18.2	-0.00321	86	0.119	nan	17.2	1
476	132	25.1	-0.00269	70.4	0.181	nan	17.2	1
477	13.6	7.08	-0.0013	29	0.371	nan	31.5	1
480	63.6	47.6	-0.00268	70.2	0.164	nan	32.2	1
481	114	27.7	0.00134	-30.2	0.321	nan	18.3	1
482	118	45.8	-0.0031	82.9	0.147	nan	18.7	1
483	71.9	16.6	-0.00307	81.8	0.141	nan	11.5	1
486	83.2	19	-0.00384	105	0.0923	nan	11.5	1
488	42.7	33.2	-0.00359	97.4	0.107	nan	16.2	1
488	91	10	-0.00377	103	0.154	nan	11.9	1
488	85.1	38.4	-0.00276	72.7	0.134	nan	19.5	1
490	137	44.5	-0.00319	85.4	0.151	nan	26.7	1
499	12.2	9.54	-0.00335	90.2	0.149	nan	17	1
499	74.7	19.7	-0.00317	85	0.137	nan	14	1
499	42.7	44.4	-0.00279	73.7	0.163	nan	26.7	1
500	135	12.7	-0.00348	94.2	0.136	nan	9.4	1
501	84.4	41.5	-0.00306	81.5	0.12	nan	7.64	1
502	119	16.6	-0.003	79.9	0.112	nan	17.2	1
503	99.7	4.75	-0.00355	96.1	0.0887	nan	22.4	1
503	143	7.23	-0.003	79.7	0.133	nan	9.4	1
505	26.9	22.2	-0.00325	87.4	0.101	nan	19.1	1
505	59.3	32.8	-0.00316	84.6	0.0949	nan	15.9	1
507	4.62	50.5	-0.00337	90.9	0.0977	nan	36.1	1
507	36.1	5.42	-0.00683	194	0.0357	nan	19.1	1
510	43.5	34.1	-0.00269	70.6	0.122	nan	15.9	1
514	57.3	4.88	-0.00339	91.3	0.12	nan	32.3	1
516	140	19.9	-0.00295	78.4	0.18	nan	41.9	1
519	101	5.57	-0.00315	84.4	0.128	nan	38.9	1
519	20	13.2	-0.00356	96.5	0.112	nan	15.7	1
520	64.6	20	-0.00183	45	0.296	nan	23.4	1
521	33.7	51.4	-0.00363	98.7	0.0978	nan	6.98	1
526	80.1	18.8	-0.00335	90.4	0.105	nan	12.6	1
530	76.2	6.78	-0.00318	85.2	0.133	nan	12.6	1
531	128	36.9	-0.00151	35.4	0.333	nan	6.12	1
533	40.1	44.4	-0.00361	98.1	0.0729	nan	25.6	1
534	85.5	27.8	-0.00323	86.7	0.122	nan	12.2	1
534	7.35	37.4	-0.00278	73.2	0.196	nan	7.78	1
536	91.8	17.4	-0.00318	85.2	0.158	nan	12	1
541	91.2	29.5	-0.00291	77.1	0.181	nan	4.08	1
543	121	24.3	-0.0029	76.7	0.161	nan	12.6	1
543	44.8	44	-0.00337	90.7	0.118	nan	21.4	1
544	87.9	6.69	-0.00122	26.7	0.37	nan	23	1
547	41.8	13.3	-0.00295	78.3	0.188	nan	30.9	1
550	128	27	-0.00303	80.6	0.12	nan	6.82	1
550	80.5	29.3	-0.00218	55.3	0.252	nan	23.6	1
551	58.4	43.6	-0.00302	80.5	0.125	nan	17.7	1
554	116	32.7	0.00126	-27.8	0.327	nan	12.3	1
555	39.9	11.4	-0.0036	97.8	0.0919	nan	33.4	1
562	98.7	41.2	-0.00377	103	0.0904	nan	22.8	1
566	27.1	8.12	-0.0033	88.7	0.114	nan	14	1
566	112	22.3	-0.0034	91.7	0.131	nan	22.8	1
567	49.2	29.6	-0.00159	37.9	0.336	nan	7.62	1
568	56.7	30.9	-0.00212	53.7	0.281	nan	7.62	1
572	114	52.6	-0.00361	98	0.0732	nan	34.3	1
577	82.8	13.2	-0.00342	92.5	0.107	nan	23.1	1
577	18.8	14.5	0.00162	-38.7	0.269	nan	9.15	1
577	105	19.4	-0.00156	36.9	0.328	nan	23.1	1
577	37.7	44	-0.0023	58.9	0.218	nan	24.7	1
578	139	50.7	-0.00353	95.5	0.1	nan	44.4	1
580	40.2	18.5	-0.00307	81.9	0.16	nan	8.25	1
580	32	19.9	-0.00371	101	0.113	nan	8.25	1
583	71.3	13.2	-0.00152	35.7	0.336	nan	3.97	1
584	41	45.7	-0.00136	31	0.37	nan	27.2	1
585	67.8	15.1	0.00153	-35.9	0.338	nan	3.97	1
586	12.7	34.7	-0.00273	71.6	0.166	nan	25	1
587	112	13.6	-0.00349	94.5	0.09	nan	3.51	1
587	126	23.4	-0.00129	28.9	0.351	nan	15	1
590	35.6	23.6	-0.00128	28.6	0.367	nan	8.01	1
592	48.8	25.7	0.00154	-36.1	0.353	nan	8.01	1
592	50.5	49.6	-0.00313	83.6	0.119	nan	10.9	1
594	41.5	29	-0.0029	76.9	0.147	nan	6.93	1
597	45.6	13.5	-0.00291	77	0.128	nan	12.6	1
598	98.9	15.8	-0.00312	83.4	0.102	nan	8.21	1
598	35.2	26	-0.00284	75.1	0.138	nan	6.93	1
605	32.9	35.7	-0.00244	63.2	0.204	nan	16.4	1
607	51	36.6	-0.00371	101	0.0878	nan	16.5	1
608	39.7	20.8	-0.00344	92.8	0.109	nan	16.4	1
609	8.01	49.5	-0.0028	73.9	0.254	nan	5.29	1
612	9.17	44.3	-0.00321	86.1	0.161	nan	5.29	1
614	97.1	24.4	-0.00309	82.5	0.1	nan	27.2	1
617	126	5.97	-0.0028	74	0.131	nan	22.8	1
618	13.3	32.7	-0.00326	87.5	0.115	nan	3.39	1
621	51.8	8.39	-0.00315	84.4	0.147	nan	11.8	1
621	71.7	6.77	-0.00208	52.5	0.21	nan	20	1
622	55.8	19.4	-0.0041	113	0.0743	nan	11.8	1
627	121	49.5	-0.00295	78.5	0.161	nan	12.5	1
627	43.9	48.4	-0.00329	88.5	0.142	nan	11.1	1
630	134	48.8	-0.00319	85.5	0.126	nan	12.5	1
632	20.4	21.1	0.00108	-22.7	0.342	nan	12.2	1
632	13.8	31.4	-0.00164	39.1	0.321	nan	12.2	1
638	24.4	7.1	-0.00329	88.5	0.111	nan	15	1
641	99.2	23.2	-0.00333	89.6	0.101	nan	10.4	1
641	17.5	20.5	-0.00335	90.4	0.0895	nan	13.6	1
643	106	31.1	-0.00348	94.1	0.0842	nan	10.4	1
644	136	24.5	-0.00321	86.1	0.109	nan	31.3	1
644	19.7	7	-0.0033	88.9	0.126	nan	13.6	1
645	71.4	42	-0.00356	96.6	0.0872	nan	11.5	1
645	93.6	13.2	-0.00652	185	0.0452	nan	11.4	1
646	42	26.8	-0.00366	99.4	0.0913	nan	5.17	1
647	57.2	19.8	-0.0461	1360	0.00499	nan	16.8	1
650	71.5	53.4	-0.00321	86	0.166	nan	11.5	1
653	57.7	21.3	-0.00181	44.3	0.264	nan	18.5	1
654	130	18	-0.00334	89.9	0.146	nan	18.6	1
657	40.5	14.9	-0.00179	43.6	0.288	nan	18.5	1
664	78.9	28	0.00147	-34.1	0.319	nan	42.2	1
666	21.9	7.11	-0.00364	99	0.111	nan	23.5	1
667	17.5	42.2	-0.00344	93.1	0.106	nan	15.6	1
670	27.2	30	-0.00329	88.5	0.136	nan	15.6	1
671	57.3	19.9	0.0195	-573	0.00888	nan	29.3	1
672	58	49.1	-0.00337	90.9	0.118	nan	29.3	1
674	89.3	33.1	0.00136	-31	0.347	nan	34.6	1
684	139	47.1	-0.00323	86.6	0.109	nan	14.1	1
687	47.9	10.9	-0.0015	35.1	0.348	nan	42.4	1
688	133	17	-0.00343	92.6	0.108	nan	18.4	1
689	125	44.4	-0.00328	88.1	0.135	nan	13.9	1
691	76.3	50.3	-0.00141	32.3	0.301	nan	24.9	1
698	11.5	43.2	0.00134	-30.4	0.247	nan	24.9	1
702	72.6	12.1	-0.00274	72	0.15	nan	11.5	1
702	130	33.3	-0.00293	77.6	0.151	nan	20.8	1
703	34.3	53.2	-0.00268	70.4	0.13	nan	16.8	1
705	30.7	14.5	-0.00278	73.2	0.156	nan	23.4	1
707	74.1	23.5	-0.00332	89.4	0.122	nan	11.5	1
707	28	37.7	0.0013	-29.2	0.372	nan	3.74	1
708	12.7	45.9	-0.00336	90.7	0.105	nan	14	1
711	80.9	49.3	-0.00307	81.8	0.147	nan	13	1
714	93.5	52.2	-0.00356	96.6	0.0691	nan	13	1
717	114	33	-0.00351	94.9	0.11	nan	22.4	1
719	32.9	36.9	-0.00359	97.5	0.107	nan	47.4	1
720	95.2	19.7	-0.00325	87.3	0.154	nan	12.4	1
724	77.5	20.8	-0.00316	84.5	0.123	nan	17.7	1
727	90.7	6.74	-0.00306	81.6	0.152	nan	19.2	1
730	50	13.8	-0.00293	77.6	0.127	nan	12.7	1
733	56.6	24.6	-0.00303	80.7	0.131	nan	12.7	1
733	85.2	47.9	-0.00301	80.1	0.142	nan	36.9	1
735	118	23.1	-0.00342	92.3	0.108	nan	28.1	1
740	24.5	35.9	-0.00331	88.9	0.131	nan	12	1
741	121	17	-0.00307	81.9	0.155	nan	33.2	1
745	21.6	14.4	-0.0031	82.7	0.148	nan	21.7	1
749	68.4	15.9	-0.00132	29.8	0.355	nan	16.5	1
752	13.1	22.1	-0.00348	94.2	0.097	nan	39.8	1
753	52.9	21.7	-0.00138	31.5	0.337	nan	16.5	1
754	111	42.5	-0.00309	82.5	0.122	nan	50.1	1
772	41.6	50.3	-0.00276	72.5	0.14	nan	35	1
774	16.8	10.6	-0.00307	81.9	0.139	nan	14.3	1
782	103	10.3	-0.00241	62.2	0.173	nan	24.5	1
782	97.2	52	-0.00248	64.3	0.152	nan	21.7	1
785	142	49.7	-0.00339	91.3	0.0951	nan	44.8	1
787	90.9	31.3	-0.00339	91.5	0.12	nan	21.7	1
789	45.8	53.3	-0.00315	84.2	0.128	nan	15.9	1
793	90	8.47	-0.00288	76.2	0.152	nan	29.5	1
793	17.1	24.8	-0.00352	95.4	0.0935	nan	13.7	1
796	22.6	37.3	-0.00332	89.4	0.145	nan	6.36	1
796	55.7	15	-0.00316	84.7	0.122	nan	24.4	1
798	112	28.6	-0.00281	74.2	0.162	nan	9.77	1
799	69.3	44	-0.00328	88.2	0.107	nan	20.2	1
801	112	38.3	-0.00317	85	0.117	nan	9.77	1
806	89.2	39.3	-0.00304	80.9	0.119	nan	23.2	1
813	140	26.7	-0.00197	49.1	0.244	nan	30	1
818	112	14.2	-0.00306	81.7	0.102	nan	30	1
823	10	7.82	-0.00243	62.8	0.178	nan	5.98	1
824	117	7.12	-0.00331	88.9	0.133	nan	12.1	1
824	37.9	5.91	-0.00331	88.9	0.145	nan	20.2	1
830	123	6.25	-0.00198	49.4	0.266	nan	8.34	1
831	71.3	19.4	-0.00297	78.9	0.12	nan	16.1	1
832	23.1	36.6	-0.00132	29.8	0.372	nan	3.06	1
832	82.9	37.7	-0.00137	31.2	0.353	nan	5.59	1
833	94.5	27.4	-0.00335	90.4	0.109	nan	10.4	1
837	26.3	31	-0.00398	109	0.093	nan	6.49	1
841	92.3	49.4	-0.00188	46.5	0.244	nan	14.5	1
844	25.1	13.5	-0.00335	90.1	0.109	nan	20.9	1
847	111	23.9	0.0011	-23.1	0.359	nan	22.3	1
848	43.4	23.6	-0.00371	101	0.101	nan	20.9	1
849	62.8	43.7	-0.00317	84.9	0.0936	nan	27.9	1
849	8	51.6	-0.00288	76.1	0.101	nan	41.7	1
850	82.5	10.6	-0.003	79.9	0.128	nan	29.4	1
851	93.8	37.7	-0.00202	50.7	0.22	nan	22.3	1
854	130	21.6	-0.00313	83.8	0.153	nan	9.45	1
856	126	11.8	-0.00317	84.8	0.159	nan	10.4	1
858	121	21.7	-0.00325	87.4	0.126	nan	9.45	1
858	36.3	46.3	-0.00313	83.6	0.122	nan	9.7	1
861	136	15.2	-0.00178	43.5	0.234	nan	10.4	1
864	11.2	48.8	-0.00134	30.2	0.312	nan	18.3	1
865	41.6	39.2	-0.00182	44.7	0.238	nan	18.4	1
867	27.4	11.4	-0.00353	95.6	0.1	nan	31.3	1
870	72.2	13.2	-0.00361	98.1	0.115	nan	26.2	1
870	6.16	53	-0.00324	86.9	0.119	nan	29.5	1
873	84	48.8	-0.00282	74.4	0.185	nan	18.2	1
873	90.6	31.8	-0.00399	109	0.117	nan	18.2	1
873	31.6	38.1	-0.00411	113	0.0949	nan	9.41	1
874	128	43.7	-0.00307	81.8	0.137	nan	24.3	1
878	30.1	47.4	-0.00326	87.7	0.14	nan	9.41	1
879	102	39.6	-0.00291	77.2	0.115	nan	16.5	1
880	59.3	53.2	-0.00276	72.5	0.127	nan	17.3	1
883	85.5	36.2	-0.00288	76.2	0.134	nan	16.5	1
884	68	38.2	-0.00381	104	0.0831	nan	17.3	1
884	7.83	47.2	-0.00398	109	0.0913	nan	37.4	1
885	116	14.8	-0.00133	30	0.343	nan	37.3	1
887	29.5	16.7	-0.00302	80.5	0.14	nan	25.9	1
890	4.57	23.8	0.00163	-38.9	0.297	nan	25.9	1
893	93.5	6.66	-0.00353	95.5	0.0869	nan	13.4	1
893	68.5	12	-0.00298	79.1	0.148	nan	20.8	1
895	88.1	18.9	-0.00321	86.2	0.13	nan	13.3	1
899	68.4	41.5	-0.00341	92.1	0.107	nan	12.9	1
899	59.6	32	0.00137	-31.1	0.357	nan	12.9	1
902	38.6	10.5	-0.00306	81.5	0.133	nan	30.1	1
908	19.9	26.6	-0.00261	68.2	0.18	nan	8.39	1
910	11	39.5	-0.00289	76.4	0.177	nan	15.6	1
915	119	20.6	-0.00288	76.3	0.127	nan	16	1
916	89.9	39	-0.00301	80	0.144	nan	11.6	1
917	85.7	28.2	-0.00285	75.5	0.141	nan	11.6	1
918	132	29.7	-0.00319	85.4	0.104	nan	16	1
918	140	50.2	-0.0034	91.9	0.11	nan	22.3	1
919	84.8	16.4	-0.00411	113	0.0964	nan	11.8	1
919	32.7	48.7	-0.00313	83.6	0.096	nan	12.3	1
923	60.8	7.88	-0.00332	89.5	0.105	nan	25.5	1
923	38.8	38	-0.00364	98.8	0.0793	nan	12.3	1
928	23.1	10.8	-0.00368	100	0.113	nan	20.1	1
931	40.3	21.4	-0.00173	41.8	0.271	nan	20.1	1
931	100	44.6	-0.00326	87.7	0.166	nan	17.1	1
933	64.4	14	-0.00298	79.1	0.133	nan	25.2	1
934	83.3	47.3	-0.00412	113	0.0717	nan	17.1	1
942	100	29.7	-0.00313	83.7	0.127	nan	17.9	1
948	40.1	43.4	-0.00362	98.2	0.1	nan	32.7	1
950	108	20	-0.00355	96.2	0.093	nan	9.49	1
953	84.5	22.4	-0.00154	36.4	0.319	nan	12.2	1
954	68.3	9.56	-0.00362	98.4	0.0822	nan	14.2	1
954	30.6	20.1	0.00138	-31.4	0.336	nan	26	1
955	47.4	40.2	-0.00294	78.1	0.117	nan	17.5	1
958	115	16.8	-0.0037	101	0.0957	nan	11.7	1
958	25.5	45.6	-0.00349	94.4	0.126	nan	19.9	1
960	62.7	48.9	-0.00349	94.3	0.108	nan	10.4	1
960	22.1	26	-0.00143	33.1	0.293	nan	17.9	1
962	132	14.9	-0.00297	79	0.179	nan	16.8	1
964	142	37.8	-0.00188	46.3	0.323	nan	18.7	1
968	90.4	51	-0.00331	89	0.133	nan	37.9	1
968	128	50.8	-0.00321	86.1	0.226	nan	18.7	1
978	61.5	12	-0.00337	90.8	0.142	nan	23.7	1
978	76.2	31	-0.0037	101	0.143	nan	19.4	1
982	85.1	13.8	-0.00318	85	0.122	nan	9.81	1
983	94.5	47.4	-0.00327	88	0.137	nan	24.5	1
984	36	23.3	-0.00351	95	0.113	nan	19.7	1
985	136	30.2	-0.0034	91.7	0.0941	nan	16.8	1
987	80.5	5.15	-0.00359	97.4	0.0736	nan	9.81	1
989	120	48.6	-0.0018	44	0.35	nan	14.2	1
990	108	26.5	-0.00335	90.4	0.101	nan	19.2	1
996	100	13.7	0.00128	-28.6	0.368	nan	17	1
997	117	9.79	-0.00375	102	0.101	nan	17	1
1000	138	5.44	-0.00324	87.1	0.0965	nan	22.1	1
1000	109	35.2	-0.00349	94.4	0.117	nan	10.1	1
1000	100	29.9	-0.00315	84.2	0.131	nan	10.1	1
1000	33.9	42.1	-0.0034	91.8	0.0967	nan	23.2	1
1010	108	13	-0.00355	96.4	0.103	nan	18.5	1
1020	70	11.7	-0.0034	91.7	0.124	nan	21.7	1
1020	116	51.7	0.0016	-38.1	0.329	nan	15.3	1
1020	91.7	13.1	-0.00345	93.2	0.104	nan	21.7	1
1020	24.8	20	-0.00143	32.9	0.255	nan	20.8	1
1030	67.1	15.4	-0.00326	87.7	0.19	nan	5.92	1
1030	61.3	14	-0.00343	92.8	0.129	nan	5.92	1
1030	52.2	20.2	0.0013	-29.1	0.347	nan	10.7	1
1030	48.1	46.4	0.00154	-36.2	0.321	nan	17.6	1
1040	46.1	29	-0.00294	78	0.124	nan	10.7	1
1040	27.7	13.4	-0.00283	74.8	0.169	nan	24	1
1040	16.2	45.8	-0.00314	84.1	0.113	nan	6.49	1
1050	40.2	40.9	-0.00314	83.9	0.118	nan	18.6	1
1050	9.98	47.5	0.00123	-27	0.364	nan	6.49	1
1050	26.1	28.7	-0.00386	105	0.0657	nan	17.5	1
1050	100	26.4	-0.00336	90.4	0.108	nan	10.9	1
1050	105	36.1	0.00143	-33.1	0.316	nan	10.9	1
1050	134	42.6	-0.00352	95.4	0.0991	nan	19.7	1
1050	85.1	26	-0.0039	107	0.1	nan	9.51	1
1060	102	6.42	-0.00328	88.1	0.106	nan	20.1	1
1060	18	50.2	-0.0021	52.8	0.278	nan	18.7	1
1060	34	40.6	-0.00339	91.5	0.128	nan	7.21	1
1060	106	51.8	-0.00323	86.8	0.0992	nan	18.8	1
1060	135	25	-0.00153	36	0.334	nan	8.66	1
1060	11.9	21.2	-0.00148	34.3	0.323	nan	14.8	1
1060	64.3	53.3	-0.00333	89.5	0.131	nan	27.3	1
1070	81.1	8.79	-0.00306	81.5	0.13	nan	36.5	1
1070	41	39	0.00125	-27.5	0.356	nan	3.87	1
1070	124	42.9	-0.00353	95.7	0.116	nan	21	1
1070	34.7	15.9	0.0014	-32.1	0.372	nan	18.5	1
1080	122	27.8	-0.00114	24.2	0.37	nan	10.3	1
1080	112	30.6	0.00127	-28.2	0.372	nan	10.3	1
1090	36	32.5	-0.00362	98.3	0.108	nan	17.1	1
1090	108	48.5	-0.00329	88.5	0.135	nan	47	1
1090	143	16.8	-0.00328	88	0.12	nan	47	1
1100	8.7	44.3	-0.00304	80.9	0.151	nan	50.4	1
1100	65.5	20.7	-0.00366	99.6	0.113	nan	11.9	1
1100	53.6	21.2	-0.00355	96.2	0.113	nan	11.9	1
1110	82.8	13	-0.00597	168	0.0348	nan	29.4	1
1110	6.72	46.1	-0.00342	92.3	0.11	nan	27.8	1
1110	43.7	47.9	-0.00331	89.1	0.0981	nan	22.8	1
1110	66.8	38.6	-0.00286	75.6	0.15	nan	5.68	1
1110	112	9.83	-0.00307	81.8	0.146	nan	29.4	1
1120	9.49	9.47	-0.00226	57.6	0.188	nan	18.8	1
1120	82.3	41.7	-0.00296	78.5	0.151	nan	13.5	1
1120	23.5	22	-0.0029	76.7	0.13	nan	18.8	1
1130	77.8	26.4	-0.00233	59.8	0.232	nan	61	1
1140	80.9	22.1	-0.00287	75.9	0.11	nan	10.3	1
1140	137	27.7	-0.00354	95.9	0.106	nan	15	1
1140	50.2	35.6	-0.00334	89.9	0.154	nan	25.2	1
1140	137	12.7	-0.00339	91.5	0.0841	nan	15	1
1140	35.4	12.9	-0.00336	90.4	0.0925	nan	27.2	1
1140	70.7	20.9	-0.00294	78.2	0.122	nan	10.3	1
1140	103	11.8	-0.00327	87.9	0.143	nan	21.8	1
1140	46.1	46.6	0.0016	-38	0.323	nan	35.5	1
1150	13.4	27.5	-0.00319	85.3	0.0995	nan	9.86	1
1150	80.5	44.7	-0.00353	95.6	0.12	nan	24.5	1
1150	135	7.41	-0.00272	71.6	0.294	nan	41.6	1
1150	10.6	18.1	-0.0016	37.9	0.371	nan	9.86	1
1150	101	31.7	-0.00182	44.7	0.25	nan	24.5	1
1150	123	48.1	-0.00175	42.5	0.32	nan	27	1
1160	50.7	26.3	-0.00181	44.2	0.356	nan	24.2	1
1160	120	22.5	-0.0032	85.8	0.112	nan	10.9	1
1160	128	40.6	-0.00334	89.8	0.0989	nan	12.2	1
1170	74.5	32.7	-0.00292	77.3	0.127	nan	9.32	1
1170	142	36.6	0.00153	-36.1	0.346	nan	23.4	1
1170	104	6.09	-0.00321	86	0.107	nan	18.6	1
1170	38.5	7.82	0.00134	-30.4	0.367	nan	16.1	1
1180	54.3	10.7	-0.00341	92.1	0.11	nan	15.3	1
1180	139	16.8	-0.00364	98.9	0.0935	nan	49.9	1
1180	69.6	9.96	-0.00318	85.1	0.146	nan	15.3	1
1190	70.5	52.4	-0.00294	77.9	0.0952	nan	27.3	1
1190	54.7	21.1	0.00128	-28.5	0.322	nan	9.82	1
1200	7.96	16	-0.00298	79.1	0.118	nan	9.34	1
1210	85.6	40.9	-0.00321	86	0.119	nan	27.2	1
1210	13.3	28.7	-0.00343	92.7	0.11	nan	13.8	1
1210	105	29.6	-0.00306	81.6	0.138	nan	24.9	1
1210	57.9	15.3	-0.00258	67.2	0.121	nan	5.95	1
1220	40.9	28.1	-0.00303	80.7	0.17	nan	19	1
1220	59.4	23.9	-0.004	110	0.0622	nan	19	1
1230	74.1	51.2	-0.00366	99.6	0.129	nan	20.5	1
1230	64.9	32.9	-0.00286	75.7	0.137	nan	20.5	1
1230	139	51.4	-0.00376	102	0.102	nan	45.4	1
1230	93.8	45.2	-0.00435	120	0.089	nan	20.6	1
1240	121	42.6	-0.00396	108	0.118	nan	16.1	1
1240	138	33.6	-0.00321	86.1	0.122	nan	7.18	1
1240	137	40.7	-0.00202	50.7	0.224	nan	7.18	1
1240	17.4	35.9	-0.00336	90.6	0.105	nan	33.8	1
1240	144	11	-0.00357	97	0.119	nan	23.3	1
1240	109	32	-0.00224	57.2	0.194	nan	17.2	1
1250	118	17.5	-0.00302	80.4	0.11	nan	12.6	1
1250	99.7	35.2	-0.00307	82	0.0939	nan	25.9	1
1250	40	38.9	-0.00407	112	0.0737	nan	14.7	1
1260	53	18.5	-0.00352	95.4	0.0672	nan	24.2	1
1260	96	34.3	-0.00385	105	0.098	nan	21.3	1
1260	35	26.9	0.00134	-30.2	0.359	nan	25.7	1
1270	65.9	34.1	-0.00385	105	0.0592	nan	13.1	1
1270	109	30.2	-0.00333	89.6	0.112	nan	12.2	1
1270	119	23.7	0.00134	-30.2	0.315	nan	12.2	1
1270	36.2	16.3	-0.0024	61.8	0.185	nan	30.4	1
1270	4.71	26.8	-0.00362	98.4	0.126	nan	33.2	1
1270	110	51.7	-0.0035	94.7	0.0944	nan	14.5	1
1270	66.5	14.9	-0.00284	75.1	0.147	nan	9.13	1
1270	87.8	7.95	-0.00349	94.3	0.109	nan	22.4	1
1270	110	37.2	-0.00352	95.3	0.113	nan	14.5	1
1270	137	10.8	-0.0024	62.1	0.221	nan	37.4	1
1280	40.9	28.9	-0.00652	185	0.0399	nan	24.2	1
1280	138	49.9	-0.00326	87.5	0.0913	nan	26.3	1
1280	130	23.6	-0.00285	75.4	0.123	nan	13	1
1280	113	40.2	-0.00131	29.4	0.375	nan	13.9	1
1290	111	24.5	-0.00325	87.3	0.0906	nan	12.7	1
1290	115	11.8	-0.00336	90.4	0.0837	nan	5.96	1
1290	77.2	31.4	-0.00278	73.4	0.102	nan	29.1	1
1290	16.7	30.6	-0.00171	41.4	0.317	nan	8.37	1
1290	127	36	-0.00322	86.4	0.0854	nan	13	1
1290	8.88	27.6	-0.00292	77.6	0.161	nan	8.37	1
1290	29.3	51.7	-0.00136	31	0.366	nan	24.6	1
1290	132	12.5	-0.00307	81.8	0.211	nan	16.5	1
1290	7.45	18.4	-0.00324	86.8	0.196	nan	30.3	1
1290	111	35	-0.00127	28.2	0.368	nan	18.8	1
1300	10.2	48.5	-0.00146	34	0.365	nan	30.3	1
1300	111	16.1	0.00151	-35.3	0.258	nan	18.8	1
1300	54.3	39.3	-0.00374	102	0.0796	nan	11.2	1
1300	58.6	29.1	-0.00275	72.2	0.307	nan	11.2	1
1300	12.3	12	-0.00178	43.5	0.243	nan	36.6	1
1300	90.2	7.49	-0.00365	99.2	0.121	nan	10.8	1
1310	120	25.8	-0.00317	84.8	0.171	nan	4.53	1
1310	87.1	29.3	-0.00285	75.4	0.138	nan	28.5	1
1310	45.5	11.3	-0.00346	93.5	0.103	nan	25.5	1
1320	20.2	8.04	-0.00274	71.9	0.141	nan	25.5	1
1320	105	47.2	-0.00314	84.1	0.13	nan	4.21	1
1320	84.8	38.5	-0.00324	86.8	0.0875	nan	10.5	1
1320	77.1	31.3	0.00365	-99.3	0.14	nan	10.5	1
1320	55.5	51.9	-0.00332	89.2	0.112	nan	16.5	1
1330	54.4	29.6	-0.0033	88.8	0.108	nan	22.3	1
1330	83.3	35.8	-0.00145	33.6	0.308	nan	14.6	1
1330	39.8	46.9	0.00132	-29.6	0.348	nan	16.5	1
1330	114	49.4	0.00151	-35.2	0.314	nan	9.23	1
1330	89.6	49.2	-0.00274	72.2	0.18	nan	10.2	1
1330	118	33.2	-0.00326	87.6	0.109	nan	12.4	1
1330	42.7	13.4	-0.00349	94.4	0.109	nan	13.6	1
1330	30.3	7.84	-0.0035	94.8	0.0999	nan	13.6	1
1340	127	42.8	-0.00335	90.1	0.116	nan	17	1
1340	29.3	48.2	-0.00306	81.5	0.133	nan	35.6	1
1340	56.8	25.6	0.00148	-34.6	0.289	nan	7.13	1
1340	86	36	-0.00314	84.1	0.128	nan	14.7	1
1340	106	43.1	-0.00287	76	0.14	nan	13.9	1
1340	122	14.1	-0.00295	78.3	0.132	nan	19.2	1
1340	81	22.2	0.00167	-40.1	0.277	nan	14.7	1
1340	114	31.6	-0.00132	29.8	0.337	nan	13.9	1
1340	60.8	31.6	-0.00318	85.2	0.0982	nan	7.13	1
1340	28.3	14.3	-0.00307	82	0.133	nan	14	1
1340	17	6.15	-0.00322	86.4	0.11	nan	14	1
1360	72	36.3	0.00144	-33.1	0.343	nan	11.8	1
1360	66	26.1	-0.00313	83.8	0.138	nan	11.8	1
1360	73.1	50.4	-0.00292	77.6	0.129	nan	25.3	1
1360	51.2	19.9	-0.00323	86.7	0.115	nan	16	1
1370	31.7	30.3	-0.00144	33.2	0.338	nan	16.8	1
1370	67.1	49.9	0.0013	-29.1	0.343	nan	40.5	1
1380	82.6	47	-0.00326	87.7	0.0988	nan	38.6	1
1390	35.1	16.5	-0.00144	33.3	0.299	nan	18.1	1
1390	57.5	12.8	-0.00193	48	0.251	nan	10.5	1
1390	120	18.7	-0.00304	81	0.106	nan	32.4	1
1390	49	28	-0.00294	78	0.147	nan	12.6	1
1390	66.3	18.5	-0.00293	77.6	0.138	nan	10.5	1
1390	39.5	36.3	-0.00355	96.2	0.0751	nan	12.6	1
1390	88	51.9	-0.00308	82.1	0.122	nan	22.7	1
1400	36.2	52	-0.00314	83.9	0.127	nan	16	1
1400	65.4	49.6	-0.00204	51	0.219	nan	22.7	1
1400	33.6	11	-0.00365	99.2	0.0756	nan	16.1	1
1400	20.3	20	0.0014	-32	0.371	nan	16.1	1
1400	28.4	44.5	-0.00338	91.1	0.118	nan	13.2	1
1400	141	9.86	-0.00338	91.1	0.122	nan	22	1
1400	129	28.5	-0.00341	92	0.0986	nan	13.7	1
1410	86.3	42.1	-0.00129	28.7	0.349	nan	8.15	1
1410	141	42.4	-0.00303	80.8	0.122	nan	18.2	1
1410	31.9	27.3	-0.00385	105	0.0789	nan	54.2	1
1430	128	4.77	-0.00298	79.3	0.181	nan	16.1	1
1430	8.8	47	-0.00172	41.6	0.293	nan	75.3	1
1440	84.1	46	-0.00416	114	0.0689	nan	27.1	1
1440	103	6.35	-0.00346	93.6	0.106	nan	16	1
1440	89.9	16.2	-0.00239	61.5	0.187	nan	16	1
1440	31.6	24.5	-0.0021	53	0.231	nan	58.9	1
1440	133	26.9	-0.00294	78.1	0.191	nan	5.04	1
1450	103	35	-0.00283	74.8	0.144	nan	22.8	1
1450	139	34.8	0.00152	-35.7	0.362	nan	8.83	1
1450	72.4	17.1	-0.00199	49.7	0.24	nan	10.8	1
1450	118	50.8	-0.00355	96.2	0.0899	nan	26.9	1
1450	87.6	53.1	-0.0032	85.9	0.116	nan	28.9	1
1450	79.3	25.3	-0.00142	32.7	0.294	nan	10.8	1
1460	51.8	19.8	0.0012	-26.2	0.366	nan	18.3	1
1460	68.6	27.2	0.00131	-29.5	0.346	nan	6.07	1
1460	95.9	43.2	0.0012	-26.2	0.366	nan	31.6	1
1460	48.2	35.7	-0.00279	73.4	0.163	nan	17.1	1
1470	129	6.49	-0.00313	83.7	0.124	nan	18.2	1
1480	135	23.7	-0.00279	73.6	0.119	nan	18.2	1
1480	33.1	27.4	0.00124	-27.4	0.359	nan	20.8	1
1480	56.7	23.1	-0.00322	86.4	0.0988	nan	11.6	1
1480	32.5	28.8	-0.00347	93.9	0.097	nan	7.89	1
1480	25.4	32.1	-0.00321	86.1	0.168	nan	7.89	1
1490	68.2	24	-0.00146	33.9	0.322	nan	4.5	1
1490	44.3	35.4	0.00143	-33	0.304	nan	8.28	1
1500	67.5	44.1	-0.0013	29.3	0.366	nan	65.6	1
1510	31.9	10.6	-0.00301	80	0.14	nan	8.23	1
1510	128	14.4	-0.00281	74.2	0.123	nan	32.2	1
1510	86.2	18.6	-0.0033	88.7	0.112	nan	8.25	1
1510	14.2	52.5	-0.00359	97.4	0.0909	nan	37.3	1
1510	93.8	21.8	-0.00123	26.9	0.341	nan	8.25	1
1520	65.3	21.5	-0.00322	86.4	0.0901	nan	9.32	1
1520	134	30.7	-0.00317	84.8	0.141	nan	11	1
1520	87.8	36.2	-0.00327	88	0.16	nan	15.6	1
1520	141	39.3	-0.00343	92.7	0.107	nan	11	1
1520	60.8	43.2	-0.00321	86	0.0938	nan	8.61	1
1530	60.5	20.8	-0.003	79.8	0.131	nan	21.6	1
1530	13.1	12.3	-0.00324	87.1	0.119	nan	25.1	1
1530	91.8	21.3	-0.00303	80.6	0.0946	nan	9.75	1
1530	87.5	46.4	-0.00293	77.8	0.111	nan	16.2	1
1530	30.7	30.2	-0.00329	88.5	0.127	nan	21	1
1540	51.1	15.1	-0.00341	91.9	0.133	nan	37.3	1
1540	137	8.98	-0.0029	76.7	0.13	nan	14.1	1
1540	46.3	52.1	-0.00191	47.3	0.278	nan	21.8	1
1540	96.7	6.81	-0.0011	23.1	0.365	nan	25.9	1
1540	122	8.99	-0.00187	46.2	0.232	nan	14.1	1
1550	65.6	8.46	-0.00333	89.6	0.086	nan	30.3	1
1560	111	37.1	-0.00383	105	0.094	nan	12.6	1
1560	144	47.1	-0.00296	78.6	0.121	nan	34.4	1
1570	13.1	8.88	-0.00133	29.9	0.359	nan	46.7	1
1570	124	14.9	-0.003	79.8	0.128	nan	33.7	1
1570	58.1	33.5	-0.00311	83	0.147	nan	18.1	1
1570	59.7	15.5	-0.00115	24.7	0.374	nan	18.1	1
1570	133	25.6	-0.00384	105	0.0876	nan	17.1	1
1580	103	51.6	-0.00344	92.8	0.0768	nan	23.4	1
1580	118	33.6	-0.00301	80	0.105	nan	16.2	1
1590	141	30.4	-0.00315	84.4	0.098	nan	39.1	1
1590	106	47.8	-0.00186	45.9	0.278	nan	18.2	1
1590	95.4	29.2	-0.00124	27.4	0.369	nan	21.3	1
1590	9.54	29.4	-0.00423	117	0.0844	nan	32.2	1
1600	40.1	39.8	-0.00286	75.7	0.15	nan	17.3	1
1600	90	44.1	-0.00354	95.9	0.0866	nan	10.5	1
1600	135	46.2	-0.00315	84.2	0.143	nan	20.1	1
1600	119	33.7	-0.00123	27.1	0.375	nan	7.82	1
1600	22.4	6.91	-0.00355	96.3	0.0699	nan	52.4	1
1620	111	10.9	-0.00362	98.3	0.0769	nan	11.6	1
1620	97	16	-0.00169	40.7	0.247	nan	9.28	1
1620	56.6	14.4	-0.00303	80.8	0.146	nan	40.5	1
1620	143	53.1	-0.00306	81.6	0.0985	nan	49.8	1
1630	47	22.8	-0.0254	747	0.00668	nan	14.1	1
1630	65.9	47.7	-0.00312	83.3	0.103	nan	31.3	1
1630	44.3	8.97	-0.00316	84.7	0.109	nan	14.1	1
1640	66.4	26.6	-0.00279	73.7	0.183	nan	27	1
1640	30.1	46	-0.00294	78.1	0.177	nan	28.1	1
1640	33	18	-0.00307	81.8	0.118	nan	23.8	1
1640	93	21.4	-0.00135	30.7	0.355	nan	27	1
1640	49.9	34.8	0.00132	-29.6	0.36	nan	23.8	1
1650	128	40.6	-0.00271	71.1	0.17	nan	20	1
1650	5.48	20.3	-0.00324	87	0.111	nan	37	1
1650	133	21.3	-0.00363	98.6	0.126	nan	20	1
1660	132	28.7	-0.00282	74.5	0.175	nan	126	1
1670	70.8	42.4	-0.00348	94	0.102	nan	66.9	1
1670	25.6	44	0.00123	-26.9	0.368	nan	11.6	1
1680	110	53.3	-0.00337	90.8	0.0929	nan	11.4	1
1680	122	53.2	-0.00324	86.9	0.109	nan	11.4	1
1680	77.3	37.8	0.0017	-41.1	0.26	nan	24.7	1
1680	123	10.7	-0.00369	101	0.129	nan	31.5	1
1690	37.7	9.95	-0.00341	92.1	0.0732	nan	14.1	1
1690	51.7	9.37	0.00132	-29.7	0.313	nan	14.1	1
1690	72.4	25.7	-0.00555	156	0.0543	nan	9.35	1
1690	88.2	43	-0.00132	29.8	0.347	nan	23.4	1
1700	42.2	41.8	-0.00342	92.4	0.0912	nan	22.5	1
1700	83.5	32.9	-0.00125	27.7	0.345	nan	15.4	1
1700	81.7	17.6	-0.0034	91.7	0.107	nan	13.2	1
1700	124	23.5	-0.00237	60.9	0.175	nan	19.7	1
1700	51.9	20.9	-0.00363	98.7	0.0815	nan	21.7	1
1710	107	33.3	-0.00336	90.5	0.104	nan	9.43	1
1710	11.7	38.3	0.0012	-26.3	0.369	nan	14.9	1
1710	142	26.8	-0.00318	85.1	0.105	nan	34.6	1
1710	52	51.3	0.00119	-25.8	0.343	nan	42.3	1
1710	113	45.6	-0.0037	101	0.0709	nan	23.1	1
1720	35.8	38.6	-0.00305	81.2	0.112	nan	31.8	1
1720	40.9	52.6	-0.00376	103	0.154	nan	9.75	1
1720	43.5	43.2	-0.00396	108	0.0718	nan	9.75	1
1720	43.1	13.9	-0.00282	74.4	0.165	nan	29.3	1
1730	88.3	50.8	-0.00342	92.3	0.128	nan	11	1
1730	69.6	34.6	-0.0031	82.9	0.0974	nan	10	1
1730	92.5	13.5	-0.00268	70.2	0.179	nan	20.7	1
1730	141	42.1	-0.00208	52.4	0.24	nan	52.4	1
1740	20.4	21.7	-0.00316	84.5	0.125	nan	24.4	1
1740	100	20.3	-0.00337	90.9	0.121	nan	24.2	1
1740	140	12.6	-0.00258	67.4	0.169	nan	33.1	1
1740	49.4	19.4	-0.00356	96.4	0.106	nan	13.2	1
1740	16.5	47.2	-0.00295	78.3	0.128	nan	43	1
1750	79.4	7.62	-0.00304	81	0.265	nan	24.2	1
1750	120	39	-0.00339	91.4	0.13	nan	27	1
1750	43.2	7.64	-0.00275	72.4	0.183	nan	13.2	1
1760	14.5	52.2	-0.0037	101	0.0877	nan	46.2	1
1760	22	6.66	-0.0038	104	0.0785	nan	46.2	1
1770	35.6	41.8	-0.00317	84.9	0.135	nan	27.9	1
1770	67.7	4.61	-0.00347	93.7	0.0989	nan	42.1	1
1770	61.4	52.4	-0.0019	46.9	0.28	nan	27.6	1
1770	9.13	33	-0.00187	46	0.272	nan	6.9	1
1780	73.6	26.1	0.00149	-34.8	0.307	nan	17.3	1
1780	88.3	35.2	-0.00297	78.8	0.147	nan	17.3	1
1790	60.3	43.8	-0.00356	96.5	0.135	nan	22	1
1790	10.4	47.5	-0.00375	102	0.0708	nan	50.1	1
1790	81.8	48.4	-0.00353	95.8	0.0755	nan	22	1
1790	50.2	7.69	-0.00337	90.9	0.137	nan	7.78	1
1790	42.8	5.55	-0.00326	87.5	0.158	nan	7.78	1
1790	114	10.8	-0.00139	31.9	0.353	nan	31	1
1800	34	44.6	-0.00677	192	0.0323	nan	23.2	1
1800	65.5	21.4	0.00125	-27.7	0.35	nan	16.4	1
1800	50.9	28.8	-0.00362	98.2	0.0979	nan	16.4	1
1810	52	22.7	-0.0034	91.8	0.131	nan	27.6	1
1810	24.4	23.6	-0.00325	87.1	0.11	nan	10	1
1820	87.7	25.3	-0.00235	60.4	0.177	nan	3.95	1
1820	5.1	18.9	-0.00148	34.4	0.299	nan	19.9	1
1820	64.4	31.2	-0.0033	88.9	0.0995	nan	24	1
1830	111	51	-0.00314	84	0.118	nan	58.1	1
1840	6.8	35.3	-0.00351	95.1	0.0967	nan	24.6	1
1840	86.6	16.2	-0.00125	27.7	0.352	nan	17.6	1
1850	51.9	47.6	-0.00354	95.8	0.113	nan	19.2	1
1850	128	36.8	-0.00291	77.1	0.128	nan	51.2	1
1860	73.9	26	-0.00144	33.2	0.291	nan	6.93	1
1860	49.4	38.9	-0.00271	71.2	0.12	nan	11.2	1
1860	139	19.6	-0.00324	86.9	0.141	nan	13.7	1
1860	126	21.6	-0.0035	94.9	0.119	nan	13.7	1
1870	28.7	41.5	-0.00344	93.1	0.106	nan	14.4	1
1880	14.3	6.18	-0.00329	88.4	0.142	nan	38.1	1
1880	49	13.3	-0.00202	50.5	0.198	nan	86.2	1
1890	57	46.9	-0.00312	83.3	0.156	nan	19.1	1
1890	75.1	40.8	-0.00409	112	0.073	nan	17.2	1
1890	59.6	48.2	0.00145	-33.4	0.354	nan	17.2	1
1900	119	14	-0.00301	80.1	0.176	nan	11.4	1
1900	96.4	13.3	-0.00163	38.9	0.3	nan	11.7	1
1900	143	21.8	-0.00284	75	0.151	nan	12.4	1
1910	127	10.2	-0.00323	86.6	0.0915	nan	5.49	1
1920	46.8	22.9	0.0117	-338	0.0134	nan	30.4	1
1920	121	9.08	-0.0031	82.8	0.131	nan	5.49	1
1920	91.5	32.4	-0.0031	82.6	0.128	nan	28.6	1
1920	139	39.2	-0.00148	34.5	0.352	nan	31.5	1
1920	74.2	9.67	-0.0035	94.6	0.13	nan	28.6	1
1920	16	23.5	-0.00291	77.3	0.13	nan	17.2	1
1930	48.1	38.5	-0.00318	85	0.12	nan	15.8	1
1930	80.3	10.8	-0.00368	100	0.111	nan	41.7	1
1930	28.2	35.7	-0.00364	98.8	0.12	nan	6.62	1
1930	35.3	48.9	-0.00326	87.5	0.114	nan	15	1
1930	52.6	50.2	-0.00274	72	0.173	nan	17.4	1
1940	109	27.8	-0.00272	71.4	0.15	nan	15.9	1
1940	41.4	21.3	-0.00333	89.7	0.103	nan	14.5	1
1940	6.69	4.73	-0.00303	80.7	0.149	nan	23.9	1
1940	35.2	35.6	-0.0033	88.8	0.0959	nan	15.7	1
1940	28.3	15	-0.00259	67.7	0.13	nan	14.5	1
1950	59.7	20.2	-0.00335	90.1	0.117	nan	29	1
1950	113	21	-0.00127	28.1	0.312	nan	22.2	1
1950	48	41.9	-0.00365	99.2	0.0906	nan	12.8	1
1950	35.3	20.7	-0.00349	94.6	0.0932	nan	16.8	1
1960	30.3	4.71	-0.0034	91.8	0.119	nan	16.8	1
1960	112	27	-0.00267	70	0.13	nan	73.6	1
1960	22.7	52	-0.0033	88.8	0.123	nan	20.5	1
1960	43.2	53.5	-0.00297	78.9	0.105	nan	20.5	1
1970	110	38.5	-0.00313	83.7	0.145	nan	13.6	1
1970	80	29	-0.00311	83.1	0.114	nan	31.2	1
1970	143	25.1	-0.00173	41.9	0.286	nan	26.6	1
1980	89.9	24.7	-0.00308	82.2	0.108	nan	24.2	1
1980	109	10.2	-0.00288	76.1	0.14	nan	24.2	1
1990	15	43.2	-0.00339	91.3	0.102	nan	33.9	1
1990	126	40.8	-0.00164	39.3	0.283	nan	20.4	1
1990	73.6	20.9	-0.00167	40	0.337	nan	36.8	1
2000	132	15.5	0.00142	-32.6	0.35	nan	26.1	1
2000	107	48.3	-0.00328	88.1	0.0997	nan	20.4	1
2000	92.9	21.6	0.00211	-53.4	0.24	nan	13.6	1
2010	110	48.4	-0.00261	68.2	0.128	nan	11.9	1
2010	113	12.4	-0.00227	57.9	0.167	nan	9.15	1
2010	47.1	27.2	0.00122	-26.8	0.374	nan	21.9	1
2010	98.5	52.2	-0.00312	83.3	0.134	nan	11.9	1
2010	26.2	33.5	-0.00303	80.8	0.118	nan	7.67	1
2010	130	19	-0.00286	75.5	0.123	nan	9.54	1
2010	89.7	27.3	-0.003	79.9	0.136	nan	20.9	1
2010	63.9	6.29	-0.00326	87.5	0.113	nan	18.2	1
2020	89	52.9	-0.00294	78	0.154	nan	12.3	1
2020	80.8	43.7	0.0013	-29.1	0.323	nan	12.3	1
2030	29.8	28.7	-0.00134	30.2	0.357	nan	12.3	1
2040	144	44.4	0.00129	-28.8	0.365	nan	52.8	1
2040	66.6	10.8	-0.00125	27.7	0.339	nan	13.5	1
2040	8.93	12.3	-0.00332	89.3	0.124	nan	45.3	1
2050	126	43.5	-0.00182	44.6	0.269	nan	39.2	1
2050	86.2	28.9	-0.00331	89.1	0.163	nan	19.5	1
2050	15.7	36.2	0.00115	-24.7	0.369	nan	48.5	1
2050	94.5	11.2	-0.00319	85.4	0.132	nan	19.5	1
2060	60.7	22.3	-0.00363	98.5	0.085	nan	33.6	1
2060	33.2	41.6	-0.00324	87	0.134	nan	26.6	1
2060	26.7	15.8	-0.00347	93.7	0.0923	nan	26.6	1
2060	60.6	18.6	-0.00333	89.7	0.109	nan	16.2	1
2060	116	5.79	-0.00323	86.5	0.134	nan	38.4	1
2060	106	51.1	-0.00348	94	0.105	nan	9.77	1
2070	51.5	5.28	-0.00341	92	0.0794	nan	16.2	1
2070	82.8	28.9	-0.0032	85.8	0.139	nan	24.4	1
2070	87.9	21.2	-0.00368	100	0.115	nan	35.7	1
2080	109	50	0.00114	-24.3	0.337	nan	31.5	1
2080	19.8	40	-0.00294	77.9	0.118	nan	8.95	1
2080	28.7	40.8	-0.00128	28.4	0.322	nan	8.95	1
2080	78.3	42.6	-0.00284	75.1	0.105	nan	25.2	1
2090	63.3	22.4	-0.0025	64.8	0.137	nan	25	1
2090	97.6	9.2	-0.00323	86.7	0.13	nan	36.7	1
2090	21.3	50.4	-0.00303	80.7	0.126	nan	74.6	1
2090	136	38.7	-0.00337	90.8	0.133	nan	23.1	1
2090	92.9	20.9	0.00131	-29.5	0.342	nan	30.4	1
2100	144	16.8	-0.00327	88	0.172	nan	23.1	1
2100	98.7	4.87	-0.00134	30.4	0.347	nan	21.8	1
2100	117	16.8	-0.00329	88.6	0.0726	nan	21.8	1
2110	51.9	6.01	-0.00308	82.3	0.0894	nan	19.3	1
2110	58	24.3	-0.00363	98.7	0.102	nan	19.3	1
2110	44.4	42.3	-0.00127	28.3	0.343	nan	22.6	1
2110	101	39.5	-0.00276	72.7	0.138	nan	32.8	1
2120	69.3	47.3	-0.0031	82.7	0.103	nan	24.1	1
2120	135	23.3	-0.00351	95.1	0.0884	nan	6.71	1
2120	97.7	34.4	-0.00379	103	0.121	nan	7.41	1
2120	90.4	35.5	-0.00317	84.7	0.162	nan	7.41	1
2120	131	28.3	-0.00356	96.6	0.0986	nan	6.71	1
2120	40.8	44.9	-0.00325	87.4	0.112	nan	20.7	1
2130	18.9	22.8	-0.0033	88.9	0.103	nan	12.4	1
2130	88.6	10.3	-0.00278	73.1	0.172	nan	25.2	1
2130	78.6	26.8	0.00115	-24.5	0.36	nan	15.7	1
2130	14.9	45.1	-0.00265	69.2	0.225	nan	42	1
2140	91.9	18.5	-0.0037	101	0.0952	nan	15.7	1
2140	108	22.9	-0.00345	93.3	0.0987	nan	16.3	1
2140	130	39.8	-0.00295	78.3	0.142	nan	31.8	1
2160	35.2	48.3	-0.0032	85.7	0.119	nan	16	1
2160	131	49.6	0.00137	-31.1	0.335	nan	6.63	1
2160	80.2	7.56	-0.00343	92.7	0.12	nan	21.1	1
2160	60.6	15.4	-0.00368	100	0.0889	nan	21.1	1
2160	111	34.9	0.00132	-29.6	0.325	nan	16.9	1
2170	93.4	27.9	-0.00333	89.6	0.0995	nan	19.1	1
2170	105	53.5	-0.00267	70.1	0.157	nan	19.4	1
2180	141	42.9	-0.00271	71.3	0.21	nan	12.1	1
2180	66.6	42.7	-0.00319	85.4	0.152	nan	28.6	1
2180	90	24.2	0.00134	-30.4	0.35	nan	20.9	1
2180	111	26.3	-0.00139	31.9	0.325	nan	13	1
2180	118	37.5	-0.00174	42.3	0.308	nan	13	1
2190	109	10.4	-0.00264	69.1	0.171	nan	6.46	1
2190	125	36	-0.00294	78.1	0.158	nan	13.2	1
2190	112	22.4	-0.00327	87.7	0.117	nan	12.4	1
2190	78.3	53.1	-0.00331	89	0.143	nan	29	1
2200	117	30.1	-0.00237	61.1	0.135	nan	36.3	1
2200	27.3	7.3	-0.00346	93.5	0.103	nan	19.5	1
2210	83.8	15.2	-0.00364	98.9	0.0974	nan	27.1	1
2210	140	24.1	-0.00358	97.2	0.114	nan	12.7	1
2210	100	39.5	-0.00337	90.8	0.0921	nan	17.9	1
2210	23.2	52.2	-0.00288	76.3	0.122	nan	15.6	1
2220	116	46.4	-0.00305	81.4	0.128	nan	17.9	1
2220	80.8	31.1	-0.0033	88.8	0.0867	nan	20.3	1
2220	98.4	41.3	-0.003	79.8	0.144	nan	20.3	1
2230	59	42.9	-0.00379	103	0.0694	nan	24.8	1
2240	133	11.9	-0.00149	34.8	0.341	nan	15	1
2240	118	16	-0.00213	53.9	0.253	nan	15	1
2240	11.2	13.7	-0.00127	28.3	0.356	nan	68.5	1
2250	103	33.8	-0.00335	90.2	0.147	nan	22.8	1
2250	79.9	32.7	-0.00327	87.8	0.169	nan	22.7	1
2260	111	32.4	-0.0032	85.9	0.0757	nan	28.1	1
2270	111	24.5	-0.00347	93.8	0.149	nan	32.6	1
2270	10.6	24.8	-0.00338	91.2	0.121	nan	33.1	1
2270	130	50.9	-0.00277	73	0.142	nan	32.6	1
2280	75.3	18.1	-0.00342	92.5	0.0999	nan	8.4	1
2280	65.6	34.9	-0.00271	71.1	0.139	nan	19.4	1
2280	73.1	6.74	0.00136	-31	0.309	nan	11.6	1
2280	100	46.8	-0.0031	82.7	0.133	nan	15.9	1
2280	67.4	47.9	-0.00188	46.3	0.275	nan	27.5	1
2290	52.2	24.9	-0.00356	96.5	0.103	nan	21.5	1
2290	67.7	40	-0.00135	30.7	0.352	nan	21.6	1
2290	140	47.7	-0.0031	82.8	0.103	nan	17.6	1
2290	16.8	9.77	-0.0041	113	0.0793	nan	47.8	1
2300	52.7	41.5	-0.00321	86.1	0.134	nan	22.1	1
2300	142	30.2	-0.00141	32.4	0.373	nan	9.65	1
2300	59.2	9.06	-0.00377	103	0.0898	nan	33	1
2310	68.1	4.74	-0.00322	86.4	0.124	nan	38.1	1
2310	23.1	15.2	-0.00403	110	0.122	nan	14.8	1
2310	10	34.1	0.00142	-32.7	0.304	nan	14	1
2320	111	34.1	-0.00348	94.1	0.0911	nan	17	1
2320	117	18.3	-0.00144	33.2	0.368	nan	17	1
2330	117	44.2	-0.00311	83	0.111	nan	16.1	1
2330	69.5	42.1	-0.00352	95.2	0.0875	nan	23.5	1
2330	46	43.3	-0.00284	75	0.172	nan	23.5	1
2340	106	46.9	-0.00304	81.1	0.106	nan	18	1
2340	121	8.62	-0.00381	104	0.249	nan	28.3	1
2350	49.8	28.4	-0.00218	55.4	0.183	nan	28.5	1
2350	80.1	44.5	-0.00328	88.3	0.0895	nan	24.6	1
2350	104	38.2	-0.00304	80.9	0.142	nan	24.6	1
2360	103	28.4	-0.00307	81.8	0.119	nan	22.6	1
2360	87.3	12.1	-0.00287	76.1	0.141	nan	22.6	1
2360	46.3	17.4	-0.00303	80.6	0.119	nan	15.1	1
2360	66.8	41.1	-0.00304	81.1	0.134	nan	24.7	1
2360	83.4	19.4	-0.00378	103	0.0807	nan	25.8	1
2370	15.5	10.7	-0.00133	30.1	0.362	nan	31.5	1
2370	75.2	50.7	-0.00285	75.4	0.142	nan	30.2	1
2370	58.3	25.7	-0.00161	38.5	0.286	nan	16.8	1
2380	30.9	8.32	-0.00356	96.5	0.0789	nan	93.6	1
2390	115	5.06	-0.00594	168	0.046	nan	36.4	1
2390	128	45.1	-0.00311	83.2	0.144	nan	21.3	1
2390	29.2	19.6	0.00129	-28.8	0.363	nan	21.6	1
2390	37.7	39.6	-0.0065	184	0.0346	nan	21.6	1
2390	108	40.7	-0.00219	55.7	0.215	nan	21.3	1
2400	60.3	40.6	-0.00346	93.5	0.12	nan	23.2	1
2400	77.9	25.5	-0.003	79.7	0.129	nan	23.2	1
2400	99.8	40.7	-0.0043	119	0.0764	nan	26.6	1
2400	135	44.4	0.00132	-29.8	0.352	nan	35.3	1
2410	59.3	21.6	-0.00349	94.6	0.107	nan	30.2	1
2410	32.6	7.21	-0.00383	105	0.0895	nan	28.5	1
2410	5.5	16.1	-0.00129	28.9	0.363	nan	28.5	1
2410	71.8	23	-0.00317	85	0.159	nan	20.3	1
2420	57.2	45.2	-0.00266	69.7	0.15	nan	26.6	1
2420	22.4	53.3	0.00116	-25	0.367	nan	13.1	1
2420	16.6	37	0.00138	-31.5	0.348	nan	9.83	1
2420	96.2	34	-0.00354	96	0.0859	nan	13	1
2420	130	7.45	-0.00347	93.8	0.0887	nan	34.8	1
2420	109	35.3	-0.0026	67.8	0.153	nan	13	1
2430	91.7	7.45	-0.00341	91.9	0.103	nan	27	1
2430	15.3	46.1	-0.00314	83.9	0.109	nan	9.08	1
2430	144	47.1	-0.00336	90.5	0.162	nan	31.4	1
2430	60.6	6.73	-0.00117	25.3	0.371	nan	25.4	1
2430	114	40.7	-0.00315	84.4	0.124	nan	31.4	1
2430	57.8	32	-0.00376	103	0.0801	nan	12.8	1
2440	47.4	24.6	-0.00398	109	0.0646	nan	12.8	1
2440	127	28.4	-0.00352	95.5	0.0709	nan	12.5	1
2440	106	37.5	0.00144	-33.4	0.353	nan	23.3	1
2450	88.6	8.22	-0.0035	94.9	0.101	nan	14.2	1
2450	135	25	-0.00195	48.3	0.256	nan	10.6	1
2450	128	34.4	-0.00348	94.2	0.104	nan	11.7	1
2460	104	6.53	0.00135	-30.5	0.327	nan	36.5	1
2460	41.8	26.6	-0.00344	93	0.072	nan	16.4	1
2460	112	17.9	-0.0033	88.7	0.133	nan	54.6	1
2470	59.5	46.8	-0.00233	59.7	0.191	nan	25.3	1
2480	122	52.3	-0.00327	87.9	0.111	nan	26.5	1
2480	78.1	47.3	-0.00342	92.4	0.0907	nan	12.5	1
2480	95.7	47.4	-0.00272	71.5	0.174	nan	12.4	1
2480	87.1	38.6	-0.00377	103	0.0894	nan	12.4	1
2480	31.6	42.2	-0.00337	90.9	0.118	nan	32.4	1
2490	68.7	47.2	-0.00356	96.4	0.14	nan	22.9	1
2500	29.7	45.8	-0.00319	85.4	0.134	nan	19.5	1
2500	14.4	20.9	-0.00127	28.1	0.366	nan	13.7	1
2500	47.6	38.2	-0.00347	93.8	0.119	nan	19.5	1
2500	128	24.5	-0.00297	78.8	0.177	nan	63.6	1
2500	27.9	23.5	-0.00239	61.5	0.21	nan	12.8	1
2500	27.3	10.7	-0.00372	101	0.0946	nan	12.8	1
2500	64.6	18.1	-0.00358	97.2	0.0885	nan	12.8	1
2510	74.8	25.7	0.00121	-26.5	0.333	nan	12.8	1
2510	107	14.3	-0.00281	74.3	0.136	nan	4.03	1
2510	67.9	9.24	-0.00308	82.1	0.094	nan	9.53	1
2510	103	45	-0.00296	78.5	0.107	nan	30.5	1
2510	129	24.4	-0.0032	85.8	0.0918	nan	17.1	1
2520	77.5	8.78	-0.00311	83.1	0.164	nan	9.53	1
2520	42.8	18.2	-0.00312	83.5	0.112	nan	26.7	1
2520	53.8	46.7	-0.00328	88.1	0.13	nan	12.8	1
2520	75.8	52	-0.00323	86.8	0.112	nan	22.6	1
2520	41.4	15.2	-0.0016	37.9	0.328	nan	26.8	1
2530	138	50.4	0.00152	-35.6	0.34	nan	23.2	1
2530	85.2	33.7	-0.00319	85.4	0.143	nan	20	1
2550	54.9	39.8	-0.00314	83.9	0.148	nan	15.8	1
2550	82.5	24.2	-0.00254	66.1	0.187	nan	26.1	1
2560	96.5	46.3	-0.00318	85.1	0.156	nan	17.5	1
2560	66.7	17.4	-0.00364	99	0.11	nan	13.5	1
2560	80.2	17.1	-0.00399	109	0.067	nan	13.5	1
2560	84.4	33.7	-0.00377	103	0.108	nan	17.1	1
2570	114	42.5	-0.00341	91.9	0.11	nan	19.7	1
2570	58.9	41	-0.00334	90.1	0.0821	nan	7.21	1
2580	58.4	16.5	-0.00346	93.5	0.103	nan	20.6	1
2580	129	44.4	-0.00344	92.9	0.0905	nan	12.9	1
2580	39.2	9.22	-0.00134	30.3	0.354	nan	20.6	1
2580	18.8	24.6	0.00122	-26.9	0.345	nan	25.5	1
2580	97.6	50.3	-0.00319	85.6	0.0982	nan	4.48	1
2590	104	5.31	-0.00254	66.2	0.147	nan	9.01	1
2590	63.7	20.1	-0.00373	102	0.076	nan	6.93	1
2590	57.4	22.9	-0.00147	34	0.345	nan	6.93	1
2590	51.2	17	0.00158	-37.6	0.299	nan	8.54	1
2600	73.9	52.6	-0.00275	72.4	0.152	nan	42.2	1
2600	120	49	-0.00299	79.5	0.125	nan	22.5	1
2600	51.4	28.8	-0.0012	26.1	0.337	nan	14	1
2600	97.6	47	-0.00337	90.9	0.0727	nan	22.5	1
2610	38.4	23.5	0.00117	-25.3	0.37	nan	14	1
2610	75.1	27.3	-0.00591	166	0.0357	nan	16.8	1
2610	109	32.1	-0.00164	39.1	0.251	nan	10.8	1
2610	104	22.3	-0.00301	80	0.149	nan	10.8	1
2620	137	5.91	-0.00171	41.4	0.242	nan	36.5	1
2620	6.76	42.9	-0.00323	86.6	0.135	nan	135	1
2640	100	33.8	-0.0224	659	0.0064	nan	24.3	1
2650	49	30	-0.00307	81.8	0.113	nan	19.1	1
2650	60.4	52.1	-0.00341	92.2	0.132	nan	16	1
2650	76.4	51.2	-0.0036	97.8	0.0866	nan	16	1
2660	48.6	16.3	-0.00671	190	0.0312	nan	44.6	1
2660	127	9.81	-0.00327	87.7	0.113	nan	17.2	1
2670	7.39	17.5	-0.00298	79.1	0.145	nan	11.9	1
2670	42.1	8.02	-0.00316	84.5	0.167	nan	3.3	1
2670	47.1	16.5	-0.00312	83.3	0.146	nan	9.85	1
2670	131	9.53	-0.0031	82.7	0.122	nan	24.6	1
2670	4.99	36.3	-0.00334	90.1	0.0959	nan	46.5	1
2680	55.3	25.9	-0.00151	35.2	0.317	nan	20.9	1
2680	94.8	33.6	-0.00313	83.7	0.0892	nan	31.1	1
2680	19	52.9	-0.00334	90.1	0.175	nan	13.7	1
2680	68.4	17.1	-0.00337	90.8	0.116	nan	31.1	1
2680	132	34.3	-0.00312	83.3	0.118	nan	36.9	1
2690	23.8	10.8	-0.00265	69.4	0.157	nan	39.1	1
2700	50.8	7.1	-0.00331	89	0.109	nan	23	1
2710	130	46.9	-0.00315	84.3	0.105	nan	12.6	1
2710	78.3	53.3	-0.00281	74.3	0.123	nan	18	1
2710	35.9	9.05	-0.00351	95	0.0849	nan	24.7	1
2710	89.9	39.5	-0.00384	105	0.0866	nan	18	1
2710	131	34.3	-0.0037	101	0.0854	nan	12.6	1
2710	36.8	33.7	-0.00189	46.6	0.255	nan	14.3	1
2710	30.3	46.5	-0.00309	82.6	0.122	nan	14.3	1
2720	5.09	47.7	-0.00191	47.4	0.22	nan	25.3	1
2730	68.1	50.4	-0.00362	98.2	0.104	nan	inf	1
2740	20.8	10.4	-0.00285	75.3	0.142	nan	32.2	1
2750	103	30.5	0.00124	-27.3	0.295	nan	21.9	1
2750	5.44	39.5	-0.00371	101	0.0887	nan	83.8	1
2750	85.9	16.3	-0.00136	30.9	0.37	nan	21.9	1
2760	106	52.6	-0.00299	79.5	0.194	nan	17	1
2770	113	16.2	-0.00337	91	0.119	nan	12.1	1
2770	104	23.6	-0.00331	89.2	0.0753	nan	12.1	1
2770	103	43.3	-0.00326	87.5	0.112	nan	29.5	1
2780	137	49.4	-0.00369	100	0.1	nan	38.3	1
2790	82.9	12.2	-0.00281	74.2	0.139	nan	16.2	1
2790	79.6	28	-0.00358	97.1	0.0834	nan	16.2	1
2800	58.2	49.5	-0.00311	83	0.129	nan	30.3	1
2800	121	50	-0.00127	28.3	0.366	nan	15.4	1
2800	128	36	-0.00313	83.8	0.13	nan	15.4	1
2800	21.5	40.4	0.00143	-33	0.359	nan	17.3	1
2800	79.8	26.2	-0.00317	84.9	0.126	nan	16.2	1
2800	55.6	41.9	-0.00269	70.5	0.169	nan	28.8	1
2810	77.6	10.2	-0.00294	78.1	0.132	nan	16.2	1
2810	49.2	10.3	-0.00292	77.5	0.152	nan	28.4	1
2820	29.1	34.6	-0.00298	79.3	0.129	nan	34.5	1
2820	6.11	8.9	-0.00358	97.1	0.0885	nan	34.5	1
2820	80.8	20	-0.00323	86.7	0.0822	nan	12.9	1
2830	78.3	46.4	-0.00339	91.4	0.11	nan	14.9	1
2830	11.5	6.69	-0.00385	105	0.0767	nan	34.1	1
2830	42.2	21.6	0.00146	-33.9	0.364	nan	5.57	1
2830	98.6	13.7	-0.00276	72.8	0.153	nan	34.6	1
2830	73.1	37.2	-0.00124	27.3	0.359	nan	9.42	1
2830	37.2	24.1	-0.00261	68	0.18	nan	5.57	1
2840	62.8	32.4	-0.0035	94.8	0.0721	nan	11.4	1
2840	41.9	48	-0.00576	162	0.0485	nan	21.1	1
2840	43.8	26.9	-0.003	79.9	0.134	nan	7.19	1
2840	68.5	45.4	-0.00138	31.4	0.312	nan	9.42	1
2840	56.9	15.2	-0.00147	34.3	0.321	nan	17.5	1
2840	20	36.4	-0.00152	35.6	0.366	nan	42.5	1
2840	121	38.3	-0.00352	95.3	0.102	nan	18.3	1
2850	114	5.36	-0.0028	73.9	0.137	nan	49.8	1
2850	65.3	13.2	-0.00134	30.2	0.361	nan	47.8	1
2860	52	10.1	-0.00324	87	0.114	nan	21.8	1
2860	36.9	36.3	0.00147	-34.1	0.297	nan	14	1
2860	34.1	22.6	0.00106	-22	0.363	nan	14	1
2860	116	29.6	0.0011	-23.3	0.347	nan	19.7	1
2870	89.1	4.76	-0.00319	85.4	0.12	nan	28.2	1
2870	4.66	25.6	-0.00337	90.8	0.0883	nan	14	1
2870	61	7.04	0.00122	-26.6	0.347	nan	28.2	1
2870	82.6	28.6	-0.00346	93.4	0.117	nan	6.73	1
2880	25.1	35	-0.00294	78.1	0.136	nan	14.1	1
2880	38.4	30.1	-0.00333	89.7	0.0997	nan	14.1	1
2880	22	17.8	-0.0015	35.1	0.366	nan	11.1	1
2880	11.4	14.3	-0.00324	87	0.111	nan	11.1	1
2880	101	17.5	-0.00282	74.6	0.0936	nan	8.24	1
2890	76.4	42.3	-0.00264	69	0.192	nan	11.6	1
2890	119	46.5	-0.0029	76.7	0.15	nan	21	1
2900	24	22.7	-0.00331	89.2	0.104	nan	34.2	1
2900	69.3	49.2	-0.00354	96	0.104	nan	9.67	1
2910	110	41.2	-0.00322	86.4	0.108	nan	28.5	1
2910	81.3	31.1	-0.00318	85.2	0.113	nan	6.85	1
2910	10.8	10.7	-0.00351	95.1	0.0726	nan	40.3	1
2920	50.8	5.95	-0.00349	94.3	0.0833	nan	39.5	1
2920	110	30.7	-0.00123	27.2	0.328	nan	6.56	1
2920	90.7	5.64	-0.00324	87	0.108	nan	26.3	1
2920	138	24.1	-0.00211	53.2	0.183	nan	10.7	1
2920	69.1	20.5	-0.00277	72.9	0.194	nan	26.3	1
2930	119	9.38	-0.00315	84.2	0.0963	nan	16.2	1
2940	106	12.5	-0.00315	84.4	0.107	nan	15.3	1
2940	121	10.7	-0.00284	75.1	0.123	nan	15.3	1
2940	22.9	11.6	-0.00121	26.3	0.359	nan	44.7	1
2950	55.1	42.6	-0.00308	82.1	0.126	nan	44.7	1
# Refeyn DiscoverMP; 2024.2.1; Refeyn Ltd; www.refeyn.com; email: support@refeyn.com
# Time created: 2025-02-18 14:22:38
# Time changed: 2025-10-20 12:06:43
# Version commit: 7df0bc1dff5c673bd991688354ce003941012fb9
Cdt1_geminin_1:2_R2
frame_indices	x_coords	y_coords	contrasts	calibrated_values	fit_errors	diffblur_errors	neareast_neighbour_distances	selections
5	53.5	41.5	-0.00265	71.9	0.144	nan	30.8	1
8	15.5	6.2	-0.00294	81	0.112	nan	34.4	1
8	8.63	50.6	-0.00371	105	0.0828	nan	11.8	1
13	79.3	38	-0.00346	97.4	0.142	nan	16.6	1
16	96.8	26.8	-0.00339	95.4	0.125	nan	20.8	1
17	31.2	41.7	-0.00265	71.8	0.188	nan	19	1
21	39.9	8.9	-0.00361	102	0.0856	nan	6.45	1
22	138	26.6	-0.00296	81.5	0.178	nan	73.4	1
25	34.3	12.2	-0.00247	66.2	0.226	nan	6.45	1
27	66.7	44	-0.00297	82	0.162	nan	19.9	1
29	63.5	24.4	0.00125	-27.2	0.368	nan	19.9	1
34	124	17.2	0.0014	-32	0.373	nan	19.2	1
36	110	30.4	-0.00294	80.9	0.248	nan	19.2	1
47	38.9	31.4	-0.00318	88.6	0.129	nan	24.3	1
49	124	51.9	-0.00318	88.5	0.113	nan	38.1	1
55	58.1	24.3	-0.00305	84.6	0.122	nan	13.2	1
55	88.3	52.8	-0.00259	69.7	0.153	nan	39	1
57	142	19.1	-0.00341	95.9	0.127	nan	12	1
57	127	47.4	-0.00383	109	0.0969	nan	28.8	1
58	95.2	10.1	-0.00253	68	0.168	nan	22.7	1
60	59.1	11.2	-0.00337	94.6	0.131	nan	13.2	1
63	112	46	-0.00273	74.4	0.193	nan	32.7	1
68	10.4	4.65	-0.00342	96.2	0.13	nan	41.2	1
70	99	47.1	-0.00327	91.5	0.239	nan	40.2	1
72	58.9	49.2	-0.00308	85.4	0.145	nan	26.6	1
73	67.9	11.6	-0.00293	80.7	0.106	nan	9.64	1
73	34.8	37.8	-0.00324	90.7	0.0991	nan	26.6	1
75	20.3	14.4	-0.0033	92.4	0.114	nan	21.1	1
76	67.6	21.2	-0.00162	39.2	0.353	nan	9.64	1
77	143	31.8	0.00192	-48.7	0.292	nan	44.3	1
79	105	9.14	-0.00324	90.4	0.0966	nan	29	1
79	43.7	35.8	0.00144	-33.4	0.296	nan	7.45	1
82	59.8	7.19	-0.00323	90.3	0.102	nan	17.1	1
82	86.6	31.7	-0.00386	110	0.112	nan	13.4	1
82	41.6	43	-0.00324	90.6	0.0922	nan	7.45	1
85	14.1	34.4	-0.00318	88.5	0.12	nan	16.8	1
86	61.3	24.2	0.00151	-35.6	0.354	nan	14.5	1
87	135	6.57	-0.00315	87.7	0.172	nan	54.3	1
87	75.8	23.8	-0.00326	91.1	0.142	nan	13.4	1
90	34.6	32	-0.00296	81.6	0.198	nan	4.02	1
93	133	13.2	-0.00142	32.6	0.361	nan	74.3	1
93	45.4	29.9	0.0012	-25.8	0.374	nan	11	1
100	20.5	44.7	-0.00277	75.5	0.254	nan	5.74	1
102	89.7	36.3	-0.00231	61.1	0.215	nan	30.4	1
102	23.1	49.8	-0.00331	92.7	0.164	nan	5.74	1
107	118	25.3	-0.0031	86.1	0.14	nan	20.6	1
112	98.2	30.8	-0.00361	102	0.0845	nan	20.6	1
112	12.5	25.6	-0.00127	28	0.338	nan	61.9	1
115	68.1	52.9	-0.0033	92.5	0.122	nan	32.9	1
118	128	50.1	-0.00318	88.7	0.13	nan	30.1	1
118	35.2	51.7	-0.00154	36.7	0.369	nan	7.32	1
127	57.7	15.4	-0.00312	86.6	0.146	nan	20.5	1
128	99.2	45.9	0.00142	-32.9	0.352	nan	22.6	1
130	121	52.4	-0.00338	95.1	0.0939	nan	22.6	1
131	37.2	15	-0.00125	27.4	0.3	nan	17.3	1
134	13.4	19.2	-0.00215	56	0.274	nan	24.2	1
135	78.5	41.6	-0.00307	85.1	0.119	nan	30.9	1
137	24.3	51.3	-0.00203	52.2	0.259	nan	6.83	1
138	62.1	15.5	-0.00166	40.3	0.255	nan	6.88	1
140	117	20.9	-0.00337	94.8	0.133	nan	14.1	1
140	141	48	-0.00271	73.6	0.261	nan	6.35	1
143	27.3	30.1	-0.00325	90.9	0.122	nan	5.09	1
144	103	38.2	-0.00324	90.7	0.114	nan	22	1
151	124	8.14	-0.00387	111	0.0683	nan	34.4	1
151	49.8	35.1	-0.0019	48	0.282	nan	21.1	1
153	71.2	18	-0.00148	34.7	0.277	nan	6.1	1
156	34	21.2	-0.00309	85.7	0.134	nan	21.1	1
156	122	42.5	-0.0033	92.4	0.106	nan	17.7	1
157	135	19.1	-0.00301	83.4	0.127	nan	12.8	1
158	75.4	22.3	-0.00254	68.3	0.211	nan	6.1	1
159	89.2	24.1	-0.00301	83.4	0.242	nan	13.9	1
159	139	6.85	-0.00395	113	0.0921	nan	12.8	1
159	62.1	13.1	0.00144	-33.2	0.305	nan	16.2	1
160	63.4	32.6	-0.00208	53.7	0.263	nan	15.9	1
160	118	25.1	0.00152	-36.1	0.338	nan	12.6	1
164	116	12.7	-0.00204	52.5	0.25	nan	12.6	1
165	128	36.8	-0.0032	89.3	0.108	nan	15.4	1
166	69.1	7	-0.00359	102	0.128	nan	47.5	1
176	112	50	-0.00319	89	0.175	nan	29.5	1
183	41	36.9	-0.00335	93.9	0.144	nan	8.19	1
184	7.36	23.2	-0.00302	83.7	0.151	nan	14.1	1
185	40	28.7	-0.00287	78.6	0.185	nan	8.19	1
188	96.5	31.3	-0.00299	82.5	0.164	nan	17.4	1
190	58.6	7.67	-0.00308	85.4	0.116	nan	25.6	1
192	80.9	43.8	-0.00347	97.8	0.122	nan	13.6	1
194	21	30.7	-0.00274	74.7	0.145	nan	21.6	1
196	135	11.8	-0.00225	59.2	0.229	nan	49	1
197	13.6	51	-0.00303	84	0.15	nan	21.6	1
199	60	12.6	-0.00309	85.6	0.138	nan	19.8	1
200	91.2	34.9	-0.00302	83.5	0.151	nan	26	1
202	53.8	33.1	-0.00371	105	0.0737	nan	21.5	1
205	26.8	31.5	-0.00353	99.9	0.117	nan	21.8	1
208	34.4	11	-0.00393	112	0.0998	nan	21.8	1
212	76.2	13	-0.00322	90	0.111	nan	26.5	1
221	127	41.4	-0.00164	39.8	0.257	nan	100	1
223	29.9	17.3	-0.00367	104	0.0893	nan	47.7	1
228	68.4	45.4	-0.00303	83.9	0.133	nan	26.6	1
232	137	48.3	-0.00397	114	0.0852	nan	68.5	1
235	53.2	48.8	-0.00315	87.6	0.132	nan	11.5	1
239	108	23.1	-0.00287	78.8	0.125	nan	27.8	1
246	128	25.1	-0.00357	101	0.116	nan	15.6	1
246	131	51.6	0.00147	-34.3	0.371	nan	17.4	1
248	60.4	25	-0.00342	96.4	0.0877	nan	28.2	1
249	143	29.8	-0.00309	85.8	0.147	nan	15.6	1
268	39.3	11.6	-0.00289	79.4	0.152	nan	29.2	1
269	80.9	21.8	-0.00331	92.7	0.113	nan	15.9	1
269	131	42.7	-0.0014	32.3	0.354	nan	23.2	1
271	112	26.9	-0.00374	106	0.0962	nan	12.9	1
273	68.5	11.9	-0.00335	94.1	0.133	nan	15.9	1
273	93.6	42.4	-0.00247	66.2	0.192	nan	24.2	1
274	124	20.8	-0.0033	92.5	0.121	nan	12.9	1
275	102	9.55	-0.00299	82.7	0.151	nan	20.3	1
275	120	47.8	-0.00278	75.8	0.11	nan	22.3	1
281	81.6	35.3	-0.00287	78.7	0.236	nan	41.3	1
282	40.3	35.8	-0.0024	64	0.214	nan	20.9	1
285	19.6	32.9	-0.00267	72.5	0.151	nan	20.9	1
287	40.3	8.16	-0.00277	75.6	0.128	nan	27.6	1
294	127	53.1	-0.00131	29.3	0.307	nan	22.5	1
300	52.1	34.2	-0.00288	78.9	0.129	nan	28.1	1
305	102	37.8	-0.0028	76.4	0.161	nan	16.6	1
310	88.7	47.2	-0.00352	99.3	0.0944	nan	16.6	1
316	130	34.6	-0.0016	38.5	0.331	nan	20.1	1
316	28	52	-0.00321	89.5	0.124	nan	39.5	1
317	53.2	21.6	-0.00305	84.6	0.139	nan	27	1
325	102	24.6	-0.00287	78.9	0.193	nan	38.1	1
326	36.9	6.79	-0.00192	48.6	0.248	nan	18.2	1
326	40.2	41.6	-0.00134	30.2	0.32	nan	24.7	1
336	116	7.71	-0.00287	78.7	0.099	nan	34.8	1
337	91.3	53.1	-0.00348	98	0.0963	nan	15.8	1
338	28.9	6.95	-0.00317	88.2	0.0982	nan	33.3	1
340	103	42.1	-0.00322	89.9	0.105	nan	15.8	1
342	110	4.82	-0.00281	76.9	0.142	nan	38	1
347	81.2	43.1	-0.00352	99.4	0.107	nan	48	1
349	9.79	22.8	0.00141	-32.3	0.326	nan	56	1
354	63.2	6.07	-0.00334	93.5	0.125	nan	9.06	1
355	130	29	-0.00354	100	0.0913	nan	70.2	1
359	59.7	14.5	-0.00335	94.1	0.171	nan	8.25	1
361	65.8	8.88	-0.00426	123	0.17	nan	8.25	1
363	18.6	27.3	-0.00361	102	0.111	nan	43.1	1
366	66.4	43.1	-0.00312	86.8	0.114	nan	33.9	1
366	114	20.8	-0.0034	95.6	0.0856	nan	24.1	1
368	66.1	9.13	0.0034	-95.7	0.117	nan	5.73	1
370	71.8	8.97	-0.00355	100	0.18	nan	5.73	1
371	129	50.8	-0.00282	77.2	0.131	nan	11.6	1
376	136	41.4	-0.00366	104	0.159	nan	11.6	1
377	9.23	53.4	-0.00317	88.4	0.195	nan	7.74	1
378	13.7	47.1	-0.00293	80.6	0.189	nan	7.74	1
378	58	53	-0.00262	70.9	0.175	nan	30.6	1
382	112	19.1	-0.00318	88.7	0.141	nan	34	1
387	93.6	48.9	0.00129	-28.8	0.358	nan	34.7	1
391	89.3	11	-0.0034	95.4	0.125	nan	16	1
393	74.2	45.3	-0.00351	99	0.107	nan	22.9	1
394	15	4.65	-0.00324	90.6	0.134	nan	15.1	1
396	107	11.1	-0.00169	41.2	0.295	nan	17.7	1
396	14	19.7	-0.00404	116	0.102	nan	15.1	1
399	78.5	49.4	-0.00295	81.2	0.124	nan	9.56	1
400	88.1	49.6	-0.00327	91.5	0.103	nan	9.56	1
406	62	52.8	-0.00272	73.9	0.144	nan	49.3	1
409	110	42	-0.00308	85.4	0.168	nan	49.3	1
418	21.9	22.2	-0.00284	77.9	0.163	nan	82.8	1
420	106	24.2	0.00128	-28.4	0.352	nan	29.5	1
421	98.8	52.9	-0.00357	101	0.105	nan	29.5	1
424	15.8	41.5	-0.00336	94.2	0.154	nan	7.88	1
428	21.7	36.3	-0.00298	82.3	0.146	nan	7.88	1
431	62	24.7	-0.00166	40.5	0.272	nan	38.1	1
436	96.4	41.2	-0.00298	82.1	0.114	nan	30.3	1
451	131	16.1	-0.00318	88.5	0.131	nan	18.8	1
452	137	47.1	-0.00262	71	0.167	nan	30.5	1
454	115	26	-0.00337	94.6	0.105	nan	18.8	1
454	33.2	7.4	0.00183	-45.9	0.297	nan	23.2	1
457	24.9	43.7	-0.00128	28.4	0.353	nan	16	1
459	135	32.7	-0.00225	59	0.276	nan	21.7	1
460	49.6	33	0.0012	-25.7	0.365	nan	12.2	1
461	40.8	41.6	0.00115	-24.3	0.374	nan	12.2	1
463	92.5	31.8	-0.00367	104	0.0983	nan	32.3	1
471	68.1	52.5	-0.00123	26.8	0.37	nan	16.2	1
473	83.5	34.7	-0.00684	205	0.0366	nan	23.5	1
475	101	51.3	-0.00366	104	0.108	nan	20.8	1
477	122	50.7	-0.00365	103	0.101	nan	20.8	1
480	61.3	38.8	-0.00387	111	0.102	nan	40	1
481	136	5.84	-0.00246	65.8	0.221	nan	12.5	1
482	124	9.96	-0.00328	91.7	0.158	nan	12.5	1
493	117	44.6	-0.00236	62.7	0.154	nan	16.9	1
496	132	53.4	-0.00334	93.7	0.0981	nan	16.9	1
499	144	18.9	-0.00137	31.2	0.326	nan	22.1	1
500	25.6	16.5	-0.00368	105	0.0825	nan	52.7	1
508	79.6	38.3	-0.00343	96.6	0.127	nan	10	1
512	69.6	37.7	-0.0128	395	0.0927	nan	10	1
521	124	36.5	-0.00137	31.3	0.356	nan	13	1
523	53.6	18.8	-0.00362	103	0.0832	nan	13.4	1
524	102	37.8	-0.00353	99.6	0.105	nan	22.4	1
525	29.9	38.8	-0.00309	85.8	0.139	nan	16	1
525	66.5	22.6	-0.00354	100	0.118	nan	13.4	1
531	30.2	41.3	-0.00291	80.2	0.146	nan	17.3	1
534	140	45.5	0.00125	-27.2	0.357	nan	49.2	1
540	46.1	27.7	-0.00342	96.2	0.098	nan	7.28	1
540	143	12	-0.00152	35.9	0.254	nan	46.9	1
543	11	47.1	-0.00193	49	0.268	nan	18.5	1
545	43.9	20.8	-0.00262	71	0.127	nan	7.28	1
552	92.5	32.9	-0.00288	79	0.161	nan	18.7	1
552	136	46.1	-0.00327	91.4	0.103	nan	41.7	1
552	96.2	12.6	0.00148	-34.7	0.341	nan	20.7	1
558	38.4	38.9	-0.00346	97.6	0.101	nan	25.7	1
559	36.8	13.2	-0.0034	95.6	0.107	nan	25.7	1
568	106	24	-0.00355	100	0.103	nan	27.3	1
570	24.1	46.1	0.00156	-37.3	0.33	nan	6.8	1
571	56.9	17.4	-0.00347	97.8	0.127	nan	43.6	1
585	113	47.4	-0.00273	74.2	0.144	nan	43.6	1
587	47.9	43.6	0.00132	-29.6	0.371	nan	36.8	1
593	87.8	27.9	-0.00294	81.1	0.166	nan	12.2	1
595	10.4	48.2	-0.00367	104	0.135	nan	65.5	1
604	58.3	10.7	-0.00252	67.8	0.186	nan	29.7	1
606	38.8	52	-0.00397	114	0.0775	nan	28.5	1
607	98	32.7	-0.00307	85.2	0.163	nan	29.5	1
612	131	33.4	-0.00345	97.2	0.15	nan	32.9	1
617	70.5	31.5	-0.00328	91.9	0.109	nan	3.46	1
618	119	38.5	-0.00283	77.6	0.166	nan	25.5	1
623	94	11.1	-0.00333	93.3	0.114	nan	19.4	1
628	137	17.8	-0.0018	45	0.332	nan	16.7	1
634	27.3	27.5	-0.00358	101	0.0859	nan	44.3	1
636	77.7	19.8	0.00128	-28.4	0.37	nan	7.81	1
644	78.4	14.7	-0.00338	95.1	0.115	nan	18.6	1
648	87.4	31	-0.00308	85.3	0.119	nan	11.3	1
648	67.9	42.1	-0.00296	81.5	0.138	nan	4.26	1
649	123	21.9	-0.00329	92.1	0.0986	nan	21.6	1
650	97.6	35.8	-0.00313	87.1	0.137	nan	11.3	1
651	144	38.9	-0.0035	98.8	0.124	nan	17.2	1
653	144	21.7	-0.0041	118	0.0729	nan	12.6	1
656	54.7	52.2	-0.00147	34.2	0.374	nan	8.13	1
657	77	24.9	0.00177	-43.7	0.323	nan	9.89	1
658	136	31.5	0.00181	-45.2	0.363	nan	12.6	1
660	22.5	46.6	0.00162	-39.1	0.368	nan	32.6	1
667	55	48.5	-0.00351	99.1	0.107	nan	22.4	1
671	24.2	29.3	-0.00277	75.7	0.192	nan	16.6	1
672	40.7	31.3	-0.00292	80.3	0.137	nan	12.5	1
673	119	44.8	-0.0032	89.2	0.112	nan	21.4	1
675	136	32.1	-0.0015	35.4	0.338	nan	21.4	1
681	51.6	40.7	-0.00251	67.3	0.175	nan	10.1	1
685	90.6	26.1	0.00115	-24.3	0.361	nan	13.2	1
690	144	14.7	-0.00344	96.8	0.106	nan	44.3	1
703	100	13.7	-0.00322	89.9	0.147	nan	40.5	1
707	47.1	32.5	-0.00298	82.2	0.18	nan	19.3	1
721	137	36.9	0.00153	-36.4	0.332	nan	108	1
727	26.9	14.1	-0.00202	51.8	0.289	nan	15.3	1
729	104	15.3	-0.00315	87.6	0.115	nan	28.4	1
729	14.6	5.13	-0.00146	34	0.281	nan	15.3	1
735	16.3	37	0.00147	-34.3	0.368	nan	13.6	1
739	28.5	31.2	-0.00263	71.2	0.174	nan	13.6	1
740	126	11.6	-0.00255	68.6	0.163	nan	11.6	1
746	30.9	4.64	-0.00327	91.6	0.137	nan	37.5	1
748	55.8	49.8	-0.00354	100	0.133	nan	21.5	1
754	100	22.5	-0.00323	90.2	0.15	nan	16.4	1
758	97.7	38.7	-0.00331	92.7	0.169	nan	13.2	1
761	41.5	45.8	-0.00369	105	0.117	nan	15.4	1
762	110	32.9	0.00147	-34.3	0.327	nan	13.2	1
763	127	49.4	-0.00438	127	0.0704	nan	23.8	1
771	46.7	52.9	0.0015	-35.3	0.289	nan	23.4	1
772	142	32.6	0.00178	-44.1	0.265	nan	5.63	1
780	123	36.1	0.00136	-31	0.359	nan	14	1
782	58.3	33.2	-0.00323	90.1	0.133	nan	64.3	1
797	127	16.5	-0.00235	62.4	0.199	nan	82.8	1
810	26	16.3	-0.00341	96	0.132	nan	28	1
811	83.6	43.1	-0.00349	98.4	0.106	nan	13.9	1
818	54.8	48.8	-0.00283	77.4	0.128	nan	25.1	1
821	142	30.4	0.00198	-50.4	0.254	nan	31.5	1
829	97.5	11	-0.00287	78.9	0.108	nan	44	1
833	20.9	39.5	0.002	-51.1	0.23	nan	81.8	1
847	21.8	27.8	0.00141	-32.5	0.305	nan	62.5	1
848	127	24.8	-0.0025	66.9	0.14	nan	19.3	1
848	131	6.05	-0.00332	93.2	0.0958	nan	19.3	1
854	110	18.7	-0.00349	98.6	0.107	nan	35	1
854	40.5	49.2	-0.00334	93.7	0.115	nan	43.3	1
861	78.3	45.8	-0.00257	69.1	0.208	nan	49.4	1
865	28.9	47.4	0.0014	-32.2	0.345	nan	23.2	1
868	18.1	26.8	-0.00223	58.5	0.159	nan	20.4	1
871	34.2	14.2	0.00122	-26.3	0.319	nan	20.4	1
873	120	30.4	-0.00289	79.4	0.143	nan	35.3	1
873	84.7	29.8	0.00136	-30.9	0.36	nan	29	1
877	18.3	26.7	0.0023	-60.8	0.23	nan	13.2	1
877	57.6	40.2	-0.00583	173	0.0382	nan	29	1
878	18.1	9.67	-0.00327	91.4	0.136	nan	17	1
880	116	6.67	-0.00329	92.2	0.1	nan	57.5	1
882	5.75	30.6	-0.0032	89.3	0.143	nan	13.2	1
882	10.9	45.5	-0.00306	84.7	0.141	nan	15.8	1
887	138	41.8	-0.00175	43.2	0.3	nan	17.5	1
888	98.6	6.35	-0.00252	67.6	0.17	nan	45.4	1
888	121	47.2	-0.00301	83.2	0.109	nan	17.5	1
897	8.63	12.2	0.00133	-30	0.342	nan	10.8	1
899	93.3	41.3	-0.00356	101	0.0884	nan	13.5	1
901	16.5	19.6	0.00128	-28.4	0.37	nan	10.8	1
909	91.6	18.6	-0.00306	84.8	0.13	nan	9.34	1
915	123	42.6	-0.00341	95.8	0.0992	nan	21.7	1
915	96.8	31.1	0.00132	-29.7	0.368	nan	21.8	1
917	103	51.9	-0.00305	84.3	0.233	nan	21.7	1
920	78.3	53	-0.00274	74.6	0.11	nan	25	1
930	143	31.3	0.00167	-40.7	0.313	nan	7.75	1
931	138	43.6	-0.00388	111	0.0922	nan	9.21	1
934	86.5	23.2	-0.00373	106	0.089	nan	21.1	1
945	81.4	23.8	-0.00395	113	0.103	nan	19.2	1
948	132	39.5	-0.00317	88.2	0.116	nan	22.4	1
954	53.5	16.4	-0.0019	47.9	0.219	nan	37.1	1
955	14.9	17.7	-0.00263	71.2	0.18	nan	38.6	1
967	114	26.7	-0.00326	91.3	0.146	nan	17.1	1
968	36.6	24.8	-0.00247	65.9	0.156	nan	15.2	1
969	84.8	38.1	-0.00342	96.1	0.103	nan	31.5	1
974	33.1	40.9	-0.00302	83.5	0.114	nan	15.1	1
978	112	20.2	-0.00156	37.1	0.303	nan	31.8	1
979	27.2	27	-0.00305	84.6	0.106	nan	15.1	1
979	72.3	29.8	-0.00351	99.1	0.159	nan	11.6	1
979	141	33.6	-0.00187	47.1	0.317	nan	21	1
986	9.12	38.2	0.00156	-37	0.264	nan	21	1
987	123	42.2	-0.00326	91.1	0.119	nan	20.5	1
987	23	22.5	-0.00236	62.5	0.189	nan	21	1
995	52	19.6	-0.00334	93.7	0.158	nan	38.7	1
998	14.2	40.8	-0.00316	87.9	0.166	nan	37.9	1
1000	38.8	11.9	-0.00365	104	0.0815	nan	37.9	1
1010	80.8	22.4	-0.00363	103	0.11	nan	21.6	1
1020	23.2	14.7	-0.00337	94.5	0.137	nan	12.4	1
1020	69.7	36.4	-0.015	464	0.0844	nan	42.6	1
1020	142	33.6	0.00301	-83.2	0.235	nan	72.1	1
1030	28.3	31.1	0.00128	-28.4	0.342	nan	20.8	1
1030	112	37.1	-0.00284	77.9	0.137	nan	23.8	1
1050	71.5	34	0.00165	-40	0.335	nan	inf	1
1060	34	42.5	-0.00235	62.1	0.209	nan	36.8	1
1070	125	16	0.0015	-35.3	0.343	nan	inf	1
1080	70.2	49.9	-0.00167	40.8	0.307	nan	61.1	1
1090	127	21.7	-0.00142	32.9	0.333	nan	71.4	1
1090	56.4	12	-0.00158	37.9	0.284	nan	38.4	1
1100	56.4	15.3	-0.00128	28.4	0.328	nan	23.6	1
1100	67.7	36	-0.00317	88.3	0.163	nan	23.6	1
1110	103	23.1	-0.003	83	0.121	nan	17.3	1
1110	39.2	43.9	-0.00328	91.8	0.114	nan	13.8	1
1110	99.7	40	-0.00317	88.4	0.127	nan	17.3	1
1110	32.2	32	-0.00125	27.3	0.314	nan	13.8	1
1120	19.5	8.7	-0.00335	94	0.106	nan	26.6	1
1120	88.9	6.3	-0.00329	92.2	0.114	nan	36.9	1
1120	136	17.1	-0.00114	23.9	0.372	nan	48.7	1
1130	115	44.3	-0.00293	80.7	0.121	nan	27.8	1
1130	112	8.17	-0.00214	55.8	0.232	nan	17.5	1
1140	102	25.8	-0.00368	104	0.0866	nan	20.3	1
1140	6.7	49.2	0.00167	-40.8	0.234	nan	57.2	1
1140	129	13.6	-0.00377	107	0.101	nan	17.5	1
1140	63.5	42.4	-0.0015	35.2	0.336	nan	11.9	1
1150	79	29.5	-0.00282	77.2	0.124	nan	13	1
1150	18.3	50.7	-0.00343	96.5	0.0879	nan	45.4	1
1150	17.9	5.34	-0.00253	68	0.163	nan	25.6	1
1160	78.9	21.8	-0.00151	35.6	0.312	nan	23.3	1
1160	119	29.9	-0.00353	99.8	0.0839	nan	17.9	1
1170	75.1	11.4	-0.00287	78.8	0.148	nan	18.6	1
1170	25.3	30.9	-0.00317	88.2	0.126	nan	9.09	1
1170	100	12	-0.00306	84.7	0.11	nan	22	1
1180	38.9	33.8	-0.00273	74.2	0.147	nan	52.4	1
1180	101	17	-0.00285	78.2	0.154	nan	64	1
1190	25.2	10.2	-0.00326	91.1	0.106	nan	52.2	1
1200	131	22.2	-0.00384	110	0.111	nan	8.48	1
1200	131	30.7	-0.00276	75.2	0.154	nan	8.48	1
1200	142	52.7	-0.00371	105	0.105	nan	6.64	1
1200	139	42.5	-0.00299	82.6	0.106	nan	10.6	1
1210	15.2	47.3	-0.00329	92.2	0.117	nan	17.6	1
1210	81.9	35.6	-0.00297	81.8	0.148	nan	23.5	1
1220	105	32	-0.00338	94.9	0.0876	nan	32.6	1
1230	112	8.16	-0.00347	98	0.09	nan	104	1
1230	10.4	27.2	-0.00345	97.1	0.108	nan	104	1
1240	52.9	19.6	-0.00362	103	0.126	nan	45.8	1
1250	88.5	44	-0.00292	80.2	0.138	nan	5.91	1
1250	56.6	37.8	-0.00324	90.5	0.163	nan	17.7	1
1250	73.9	41.6	-0.00251	67.2	0.27	nan	10.5	1
1250	44.2	19.4	-0.00159	38.1	0.295	nan	22.2	1
1260	54.1	14.6	-0.00343	96.6	0.0852	nan	20.2	1
1270	12.3	47.3	-0.00262	70.8	0.211	nan	30.6	1
1270	105	27.1	-0.00419	121	0.0755	nan	8.04	1
1270	109	33.9	-0.00348	98.1	0.144	nan	8.04	1
1280	133	37.9	-0.00249	66.7	0.169	nan	24.2	1
1280	50.1	50	-0.00192	48.7	0.347	nan	36	1
1280	105	27	0.00393	-112	0.0604	nan	8.12	1
1280	81.6	41.8	-0.00297	82	0.148	nan	27.7	1
1290	122	5.2	-0.00269	73	0.19	nan	50.3	1
1300	42.6	6.94	-0.00342	96.3	0.0947	nan	inf	1
1310	7.99	7.56	0.0013	-28.9	0.342	nan	48.5	1
1310	33.2	49	-0.00335	94	0.109	nan	17.8	1
1320	30.1	17	0.00164	-39.7	0.354	nan	16	1
1320	46	32.5	-0.00371	105	0.0764	nan	6.6	1
1320	114	27.3	0.00112	-23.1	0.36	nan	18.8	1
1330	14.6	41.3	-0.00152	36	0.339	nan	22.9	1
1330	95.2	27.1	-0.00337	94.7	0.0891	nan	18.8	1
1330	53.1	23.6	-0.00207	53.4	0.184	nan	17.3	1
1340	9.1	32.2	-0.00185	46.6	0.295	nan	20	1
1350	63.1	32.8	-0.00124	26.9	0.343	nan	23.6	1
1350	103	49.3	-0.0032	89.1	0.12	nan	43.5	1
1360	50.9	22.5	0.0013	-28.9	0.372	nan	40.2	1
1360	9.04	32.5	0.00193	-49.1	0.252	nan	7.69	1
1360	10.8	25	-0.00184	46.1	0.195	nan	7.69	1
1370	7.77	44.9	0.00141	-32.4	0.352	nan	10.7	1
1370	116	17.9	-0.00333	93.3	0.112	nan	36.4	1
1370	135	52.9	-0.00322	89.8	0.148	nan	40	1
1370	79.7	22.1	-0.00148	34.7	0.344	nan	10.9	1
1370	46.7	14.4	-0.00354	99.9	0.0712	nan	10.8	1
1380	69.7	26.4	-0.00294	81.1	0.136	nan	10.9	1
1380	55.9	8.76	-0.00348	98.1	0.0896	nan	10.8	1
1380	132	10.8	-0.00168	40.9	0.256	nan	76.2	1
1390	36.9	40.9	-0.00343	96.4	0.136	nan	36.1	1
1390	71.3	51.8	-0.00145	33.6	0.346	nan	27.8	1
1400	97.3	40.2	-0.00287	78.9	0.129	nan	9.14	1
1410	138	27.4	0.00147	-34.4	0.336	nan	24	1
1410	53	33.5	-0.0031	86.2	0.103	nan	15.3	1
1410	37.8	32.1	0.00119	-25.3	0.35	nan	11.7	1
1420	102	16	-0.00262	70.9	0.217	nan	36.4	1
1430	137	30.7	-0.00165	40.1	0.313	nan	23.8	1
1430	130	53.4	-0.00274	74.7	0.138	nan	23.8	1
1430	17.8	51.3	-0.00141	32.5	0.327	nan	62	1
1440	55.9	28.5	-0.0037	105	0.0892	nan	29.3	1
1440	75.2	6.32	-0.00298	82.3	0.127	nan	19.1	1
1440	7.15	31.7	-0.00335	94.1	0.097	nan	28	1
1440	67.2	51.1	-0.00233	61.7	0.175	nan	8.51	1
1440	94.2	6.66	-0.00351	99	0.0974	nan	12.8	1
1440	67.1	27	-0.0033	92.3	0.103	nan	22.2	1
1460	54.4	41.3	0.00116	-24.4	0.359	nan	27	1
1470	101	26.7	-0.00297	81.9	0.154	nan	19.9	1
1470	21.9	39.1	-0.00357	101	0.0985	nan	28.6	1
1490	58.3	34.2	-0.00302	83.5	0.136	nan	9.53	1
1490	42.9	13.8	0.00122	-26.3	0.373	nan	25.5	1
1490	132	12.8	-0.00107	21.7	0.366	nan	44.6	1
1500	22.5	40	0.00182	-45.5	0.292	nan	33.2	1
1500	93.6	21.3	-0.00329	92	0.133	nan	44	1
1500	50.6	11.9	-0.00151	35.5	0.288	nan	17	1
1510	43.3	28.8	-0.00326	91	0.104	nan	12.9	1
1510	109	17.2	0.00131	-29.4	0.349	nan	46.1	1
1520	105	32	0.00303	-83.8	0.122	nan	11.3	1
1520	22.2	46.3	0.00147	-34.2	0.359	nan	14.6	1
1520	26	32.2	-0.00363	103	0.124	nan	14.6	1
1520	109	4.56	-0.00321	89.6	0.104	nan	16.9	1
1520	45.2	26.4	-0.00642	191	0.0377	nan	18.3	1
1520	52.3	43.2	-0.00136	30.9	0.33	nan	11.6	1
1530	9.73	48.4	-0.0032	89.3	0.106	nan	32.6	1
1530	77.7	44.7	-0.00346	97.4	0.136	nan	36.8	1
1540	37.5	28	-0.00289	79.4	0.171	nan	21.2	1
1560	135	36.5	-0.00337	94.5	0.104	nan	29.1	1
1560	7.33	44	-0.00361	102	0.0884	nan	13.8	1
1560	45.6	5.83	-0.00371	105	0.103	nan	44.4	1
1560	19.5	50.6	0.00124	-27.1	0.367	nan	13.8	1
1560	106	16.2	-0.00341	95.8	0.102	nan	18	1
1570	134	41.2	-0.00332	92.9	0.0995	nan	33.1	1
1570	54.8	8.67	0.00186	-46.9	0.283	nan	11.9	1
1570	43	10.2	-0.0029	79.7	0.137	nan	11.9	1
1570	42.1	48.2	-0.003	82.9	0.123	nan	6.79	1
1570	113	30.3	-0.00347	98	0.0856	nan	24.2	1
1580	6.37	10.7	-0.00302	83.6	0.267	nan	7.25	1
1580	11.6	15.7	-0.00364	103	0.129	nan	7.25	1
1580	29.3	45.2	-0.00264	71.5	0.162	nan	34.3	1
1580	101	16.3	-0.00204	52.4	0.248	nan	33.8	1
1580	69	5.65	-0.00335	94.1	0.0966	nan	33	1
1590	62.8	28.3	0.00157	-37.5	0.323	nan	15.7	1
1590	140	35.8	-0.00342	96.2	0.0877	nan	45	1
1600	36.4	53.1	0.00133	-29.9	0.341	nan	18.5	1
1600	17.9	52.1	-0.00382	109	0.0958	nan	17.5	1
1610	77.9	40.5	-0.00332	93.2	0.0932	nan	22.1	1
1620	26.3	6.51	-0.00128	28.3	0.338	nan	29.9	1
1630	35.4	34.8	-0.00137	31.3	0.327	nan	10.4	1
1640	90.9	44	-0.00325	90.8	0.097	nan	14.4	1
1640	88.5	29.8	-0.00281	76.7	0.154	nan	14.4	1
1640	80.6	5.4	-0.00293	80.6	0.16	nan	25.7	1
1640	135	41.7	-0.003	82.7	0.149	nan	43.8	1
1640	40.8	21.9	0.00124	-26.9	0.36	nan	38.9	1
1660	72.9	13.7	-0.00373	106	0.126	nan	10.3	1
1660	79.8	21.4	-0.00172	42.4	0.291	nan	10.3	1
1660	135	11.3	-0.00159	38.2	0.342	nan	15.6	1
1660	33.1	21.9	-0.00324	90.4	0.086	nan	16.1	1
1660	24.3	8.38	-0.00342	96.3	0.103	nan	16.1	1
1660	121	6.25	-0.00113	23.5	0.371	nan	15.6	1
1660	52.5	50	-0.00205	52.8	0.217	nan	18.6	1
1670	144	19.7	-0.0036	102	0.0904	nan	26.6	1
1670	44.9	10	-0.00193	48.9	0.268	nan	28.6	1
1670	56.4	36.2	-0.00344	97	0.122	nan	28.6	1
1680	83.6	15.7	-0.0035	98.6	0.0991	nan	34	1
1690	57	40.9	-0.00299	82.6	0.122	nan	26.2	1
1690	5.78	44.6	-0.00306	84.9	0.147	nan	11.4	1
1690	15.9	39.3	-0.00125	27.5	0.36	nan	11.4	1
1700	11	47.9	-0.00329	92.2	0.143	nan	64.4	1
1720	34.4	51.6	0.0012	-25.9	0.353	nan	11	1
1720	9.67	22	-0.00151	35.6	0.282	nan	20.9	1
1720	118	50.8	-0.00316	87.8	0.164	nan	22.5	1
1720	89.9	49.4	-0.00288	79.2	0.0997	nan	17.5	1
1730	67.7	22	0.00136	-30.8	0.343	nan	26.4	1
1730	139	43.2	-0.00321	89.5	0.111	nan	22.5	1
1730	34	17.5	0.00138	-31.3	0.367	nan	34	1
1730	62.8	39.3	-0.00289	79.4	0.142	nan	12.3	1
1730	141	28.9	-0.00327	91.6	0.129	nan	17	1
1730	95	31.8	-0.0037	105	0.0732	nan	17.1	1
1740	28.9	28.5	-0.00133	29.9	0.364	nan	16.5	1
1740	14.9	6.28	-0.00309	85.8	0.13	nan	26.3	1
1740	73.5	39.5	-0.00159	38	0.369	nan	29.4	1
1760	42.9	41.8	-0.00295	81.4	0.0937	nan	30	1
1770	144	7.65	-0.00354	100	0.116	nan	14.4	1
1770	130	10.6	-0.00283	77.5	0.116	nan	9.59	1
1780	96.9	34.9	-0.00671	201	0.0284	nan	23.4	1
1780	110	12.8	0.00137	-31.3	0.372	nan	7.89	1
1780	7.88	6.91	0.00155	-36.9	0.264	nan	35.1	1
1780	116	18.3	-0.00351	99.2	0.0862	nan	7.89	1
1780	112	53	-0.0025	67.1	0.188	nan	34.8	1
1790	62.8	16.5	-0.00337	94.5	0.0983	nan	13.8	1
1790	114	39.9	-0.00265	71.8	0.113	nan	40.8	1
1790	26.2	42.7	-0.00256	69	0.168	nan	42.3	1
1800	68.5	45.4	-0.0035	98.7	0.0998	nan	42.3	1
1800	136	46.9	-0.00123	26.8	0.341	nan	38.6	1
1810	25	21.3	-0.00352	99.4	0.126	nan	89.2	1
1810	143	8.51	-0.00175	43.2	0.294	nan	6.08	1
1810	143	14.6	-0.00235	62.4	0.212	nan	6.08	1
1810	71.2	32.2	-0.00299	82.6	0.103	nan	21.7	1
1810	131	15.2	-0.00306	84.9	0.134	nan	11.9	1
1810	88.8	44.9	-0.00325	90.7	0.101	nan	21.7	1
1820	25.8	50.9	0.00138	-31.5	0.343	nan	38	1
1830	66.9	14.8	-0.00133	29.9	0.342	nan	12.7	1
1830	106	23.7	-0.019	589	0.00918	nan	20.3	1
1830	11.3	48.5	0.00142	-32.8	0.314	nan	23.8	1
1830	115	43.9	-0.00279	76.3	0.224	nan	5.63	1
1840	110	43.7	-0.00292	80.4	0.212	nan	5.63	1
1840	31.4	21.2	0.00136	-31	0.34	nan	26.8	1
1840	64.4	11.3	-0.0013	28.9	0.355	nan	9.33	1
1840	82.6	6.76	-0.00347	97.8	0.126	nan	18.8	1
1850	62.4	20.4	-0.00346	97.6	0.154	nan	9.33	1
1850	127	44.1	0.00119	-25.3	0.342	nan	12.4	1
1850	107	23.6	0.00177	-44	0.233	nan	16.7	1
1860	129	43	-0.00362	103	0.0775	nan	29.4	1
1860	106	23.7	0.0182	-565	0.00737	nan	25.2	1
1860	51.6	16.3	0.00129	-28.5	0.34	nan	18.9	1
1870	69.6	26.6	-0.0029	79.9	0.133	nan	11	1
1870	89.9	27.1	-0.00112	23.3	0.363	nan	20.4	1
1880	27.2	19.9	0.00162	-39	0.334	nan	24.2	1
1890	9.66	48.9	-0.002	51.3	0.225	nan	29.8	1
1890	136	37.8	-0.00334	93.6	0.164	nan	127	1
1900	99	34.8	-0.00319	88.9	0.116	nan	13.6	1
1900	60.9	48.8	-0.00131	29.4	0.348	nan	12.8	1
1910	40.7	26.4	-0.00183	45.7	0.23	nan	14.7	1
1910	37.7	12	-0.0022	57.5	0.159	nan	14.7	1
1910	77.6	51.1	-0.00343	96.7	0.0916	nan	12.1	1
1920	55.3	17.7	0.00141	-32.3	0.328	nan	18.5	1
1920	127	21.9	-0.00327	91.4	0.127	nan	43.5	1
1920	92.1	47.3	-0.00325	90.7	0.111	nan	43.5	1
1930	32.9	36.1	-0.00271	73.8	0.18	nan	19.3	1
1940	94.8	50.1	-0.00351	99.1	0.0982	nan	14.9	1
1940	74.1	8.23	-0.0242	756	0.00635	nan	24.4	1
1950	82.4	7.59	-0.00345	97.1	0.146	nan	18.7	1
1950	7.24	23.3	-0.00336	94.4	0.103	nan	17.8	1
1950	6.06	5.54	0.00116	-24.6	0.353	nan	17.8	1
1960	107	44.7	-0.00347	97.7	0.123	nan	9.68	1
1960	78.6	47.6	-0.00324	90.6	0.0968	nan	19.9	1
1960	13.9	44.7	-0.00325	90.8	0.0948	nan	64.8	1
1970	134	36.2	-0.00323	90.3	0.0958	nan	32	1
1980	105	49.6	-0.00289	79.3	0.0927	nan	15.3	1
1980	132	28.2	-0.00356	101	0.0951	nan	20	1
1980	17.9	28.4	0.00131	-29.2	0.37	nan	33	1
1990	115	17.4	-0.00336	94.3	0.12	nan	16.4	1
1990	83.1	33.2	0.00136	-31	0.361	nan	22.8	1
2000	23.6	33.1	-0.00305	84.3	0.126	nan	25.4	1
2000	48.4	27.9	-0.0013	29	0.333	nan	14.2	1
2010	133	29.1	-0.00338	95.1	0.104	nan	23.1	1
2020	110	32.2	-0.00309	85.9	0.131	nan	18	1
2020	53.5	21.9	-0.00372	106	0.108	nan	8.67	1
2020	59.2	29.3	-0.00174	43	0.331	nan	9.36	1
2020	118	16.1	0.00137	-31.2	0.315	nan	18	1
2020	45.2	22	-0.00149	34.9	0.317	nan	15.8	1
2030	140	16.8	-0.00359	102	0.103	nan	82.8	1
2030	28.9	52.3	-0.00275	74.8	0.174	nan	33.6	1
2030	60.9	41.9	-0.00203	52.2	0.247	nan	33.6	1
2040	127	52.2	-0.00286	78.3	0.134	nan	97.1	1
2060	54.4	12.7	0.00135	-30.6	0.375	nan	7.87	1
2060	57	28.1	0.00136	-30.9	0.368	nan	15.2	1
2060	14.5	46.2	0.00142	-32.9	0.365	nan	7.51	1
2070	37.7	45.2	-0.00337	94.7	0.0915	nan	13.4	1
2070	101	38.6	-0.00297	81.9	0.145	nan	49.5	1
2070	24.4	44	-0.0013	28.9	0.339	nan	13.4	1
2070	32.1	20.1	-0.00184	46	0.201	nan	15.4	1
2080	36.2	42.7	-0.00287	78.8	0.131	nan	20.8	1
2080	63.1	41.7	-0.00283	77.5	0.132	nan	3.04	1
2090	61.9	38.9	0.00156	-37.2	0.296	nan	3.04	1
2090	90.3	41.3	-0.00367	104	0.108	nan	23	1
2100	141	32	-0.00151	35.6	0.338	nan	43	1
2100	103	11.4	0.00124	-27	0.361	nan	26.1	1
2100	48.3	47	-0.00359	102	0.113	nan	39.8	1
2110	73	13.1	-0.00138	31.5	0.35	nan	15.8	1
2110	43.3	30.2	-0.00355	100	0.0936	nan	9.66	1
2120	108	46.5	0.00142	-32.8	0.351	nan	19.4	1
2120	104	27.5	-0.00322	89.9	0.122	nan	19.4	1
2120	38.8	47.4	-0.00283	77.4	0.148	nan	23.3	1
2130	49	26.4	-0.00288	79	0.125	nan	23.3	1
2130	105	44.7	-0.00328	91.7	0.0951	nan	21.7	1
2130	70	49.2	-0.00302	83.5	0.143	nan	28.2	1
2130	78.2	22.3	-0.00131	29.3	0.34	nan	23.7	1
2140	108	6.08	-0.00272	74.1	0.127	nan	18	1
2150	112	4.9	-0.00302	83.4	0.121	nan	27.6	1
2150	135	19.3	-0.00271	73.7	0.16	nan	9.95	1
2150	80.3	5.41	-0.0029	79.9	0.112	nan	31.5	1
2160	106	7.23	0.00121	-26	0.346	nan	36.2	1
2160	53.4	11.1	-0.00164	39.7	0.285	nan	8.31	1
2160	26.8	47	0.00141	-32.5	0.362	nan	34.6	1
2170	143	33.7	-0.00171	41.9	0.331	nan	23.7	1
2170	19.1	6.85	-0.00333	93.2	0.106	nan	34.7	1
2170	53.6	11.1	0.00193	-49.1	0.217	nan	11.5	1
2180	14.5	18	-0.00126	27.7	0.353	nan	31.3	1
2180	75.4	25.9	-0.00291	80	0.134	nan	25.5	1
2180	93.3	7.72	-0.00307	85.1	0.12	nan	25.5	1
2180	35.4	42.9	-0.00273	74.4	0.137	nan	43.5	1
2190	63.9	53.2	-0.00344	96.9	0.164	nan	28.2	1
2200	91.2	8.39	-0.015	465	0.0123	nan	30.3	1
2200	36.4	25.5	0.00126	-27.8	0.372	nan	16.5	1
2210	17.1	13.5	-0.00315	87.7	0.146	nan	33.5	1
2210	57.9	16.7	0.00112	-23.4	0.369	nan	14.1	1
2220	26.8	45.5	-0.00343	96.7	0.131	nan	33.5	1
2220	29.7	36.1	-0.00331	92.6	0.135	nan	12.3	1
2220	47.8	27.6	-0.00344	96.7	0.129	nan	20	1
2230	26.9	21.8	-0.00307	85.1	0.119	nan	16.7	1
2230	93.7	30	-0.00293	80.7	0.156	nan	9.92	1
2230	87.7	37.9	-0.00327	91.4	0.117	nan	9.92	1
2230	143	33.1	0.00244	-65.3	0.266	nan	49.3	1
2230	60.6	31.7	-0.00136	30.8	0.367	nan	18.7	1
2230	43.4	24.2	-0.00296	81.5	0.147	nan	16.7	1
2240	91.2	8.35	0.0054	-159	0.05	nan	21.6	1
2240	88.6	29.8	0.00139	-31.8	0.368	nan	20	1
2250	141	30.7	0.00207	-53.3	0.3	nan	63.9	1
2260	70.7	33.8	-0.00172	42.4	0.319	nan	11.2	1
2270	36.6	12.4	-0.00291	80.1	0.16	nan	27.6	1
2280	126	19.9	-0.00139	31.8	0.337	nan	16.5	1
2280	65.3	10.5	-0.00327	91.5	0.125	nan	5.73	1
2300	64	20.8	-0.0015	35.4	0.353	nan	49.9	1
2310	131	11.7	-0.00325	90.7	0.104	nan	25.3	1
2310	56.2	12.7	-0.00302	83.7	0.178	nan	47.5	1
2310	118	8.15	-0.00125	27.2	0.361	nan	16.3	1
2320	144	5.35	-0.00146	33.9	0.317	nan	26.3	1
2320	42.8	17.7	-0.00335	93.9	0.0808	nan	34.3	1
2330	100	50.9	-0.00368	104	0.0917	nan	22.7	1
2330	81.6	32.2	-0.00317	88.2	0.134	nan	26.4	1
2340	128	18.1	-0.00312	86.8	0.123	nan	12.9	1
2340	53.9	17.2	-0.00318	88.6	0.141	nan	18.9	1
2350	53	9.36	-0.00286	78.5	0.149	nan	15.4	1
2360	93.4	33.5	-0.00306	84.8	0.114	nan	21	1
2370	14.7	29	-0.00315	87.8	0.185	nan	8.25	1
2370	19.1	36	-0.00344	96.8	0.135	nan	8.25	1
2370	120	50.6	-0.00315	87.7	0.119	nan	31.8	1
2370	46.8	6.39	-0.00354	100	0.0969	nan	15	1
2380	92.6	46.7	-0.00345	97.3	0.108	nan	32.2	1
2380	80.9	16.7	-0.00122	26.4	0.375	nan	7.99	1
2390	32.9	7.38	-0.00315	87.8	0.132	nan	87	1
2400	113	49.2	-0.00302	83.4	0.159	nan	16.8	1
2400	6.01	31.7	0.00125	-27.4	0.349	nan	41.5	1
2430	94.2	7.65	-0.00287	78.8	0.136	nan	26.1	1
2430	73.5	23.7	-0.00307	85.2	0.115	nan	26.1	1
2430	55.9	46.8	-0.00274	74.8	0.189	nan	17.8	1
2430	134	49	-0.00303	83.9	0.184	nan	5.89	1
2440	129	52.4	-0.00343	96.7	0.119	nan	5.89	1
2450	34.6	20	-0.00365	103	0.0827	nan	10.7	1
2450	13.4	29.5	-0.00215	56.1	0.207	nan	21	1
2450	111	5.55	-0.00336	94.3	0.128	nan	11.1	1
2450	110	16.6	0.0015	-35.2	0.296	nan	11.1	1
2460	137	7.77	-0.00194	49.2	0.275	nan	19.1	1
2470	53.2	39.1	-0.00289	79.5	0.13	nan	13.6	1
2480	91.3	24	-0.00132	29.4	0.357	nan	35.7	1
2490	137	31.9	0.00143	-33.2	0.33	nan	7.62	1
2490	23.4	11.9	-0.00337	94.7	0.112	nan	9	1
2490	43.3	6.65	-0.00329	92.2	0.189	nan	5.25	1
2500	48.3	4.88	-0.00291	80.1	0.258	nan	5.25	1
2500	26.3	28.1	-0.00289	79.3	0.127	nan	25.2	1
2510	107	21.2	-0.00315	87.7	0.147	nan	14.9	1
2510	57.8	47.8	0.00125	-27.5	0.339	nan	30.9	1
2510	31.8	17.7	-0.0015	35.4	0.34	nan	16.6	1
2510	48.4	18.3	0.00137	-31.2	0.354	nan	16.6	1
2520	29.6	51.7	-0.00272	74.1	0.145	nan	12.1	1
2520	95.1	47.9	0.00136	-30.8	0.351	nan	30.6	1
2520	85.1	19	-0.00394	113	0.073	nan	29.6	1
2530	121	37.6	-0.00241	64.1	0.155	nan	15.8	1
2530	38.1	30.6	-0.00348	98	0.125	nan	21.6	1
2530	137	34.3	-0.00132	29.5	0.352	nan	12.7	1
2540	10.8	6.73	0.00145	-33.6	0.332	nan	36	1
2540	49.9	50.9	-0.00146	33.9	0.327	nan	27.9	1
2540	92.9	32.7	-0.00296	81.6	0.113	nan	10	1
2550	10.4	5.54	-0.00129	28.7	0.297	nan	34.4	1
2550	62.3	22.8	-0.00121	26.1	0.307	nan	20.8	1
2560	144	34.5	-0.00354	100	0.0869	nan	18.9	1
2560	102	11.8	-0.00327	91.6	0.106	nan	33.2	1
2580	79.7	15.8	-0.0029	79.6	0.133	nan	27.1	1
2580	58.8	33	-0.00115	24.2	0.363	nan	27.1	1
2580	42.2	20	-0.00315	87.7	0.224	nan	4.76	1
2590	37.8	18.3	-0.00209	54	0.367	nan	4.76	1
2590	103	31.6	-0.00321	89.6	0.111	nan	22.6	1
2590	41.7	38.4	-0.00306	84.8	0.138	nan	20.5	1
2600	13.9	17.5	-0.00313	87.1	0.0965	nan	46.1	1
2600	65.5	19.1	-0.00311	86.5	0.124	nan	22	1
2610	84.9	37.4	-0.00116	24.6	0.36	nan	7.64	1
2610	122	13.5	-0.00324	90.4	0.142	nan	5.38	1
2610	61.2	52.3	-0.00274	74.8	0.17	nan	28	1
2620	120	21.9	-0.00357	101	0.119	nan	8.79	1
2620	126	9.73	-0.0014	32.2	0.348	nan	5.38	1
2640	88.3	36.3	-0.0033	92.5	0.154	nan	23.8	1
2640	27.3	22.9	-0.00291	80	0.124	nan	10.3	1
2640	36.8	26.9	-0.00123	26.7	0.373	nan	10.3	1
2640	124	40.5	-0.00328	91.8	0.0802	nan	20.6	1
2640	48	50.3	-0.00135	30.4	0.37	nan	34	1
2650	76.5	8.84	0.0013	-28.8	0.347	nan	23.9	1
2650	61.1	46.2	-0.00176	43.7	0.287	nan	17.8	1
2650	55.1	29.5	-0.00287	78.7	0.149	nan	11.6	1
2670	40.8	16.9	0.00147	-34.3	0.264	nan	38.5	1
2680	39.3	33.1	-0.00261	70.5	0.167	nan	30.7	1
2680	68.3	43	-0.00364	103	0.13	nan	26.2	1
2690	138	43.9	-0.00108	21.9	0.362	nan	41.7	1
2690	44.5	26.8	-0.0029	79.6	0.138	nan	14.7	1
2700	36.2	14.7	-0.00349	98.6	0.118	nan	14.7	1
2700	99.2	33.8	-0.00345	97.1	0.0984	nan	14.6	1
2710	10.1	17.8	0.00163	-39.6	0.318	nan	76	1
2710	138	41.9	0.00133	-29.8	0.32	nan	39.3	1
2710	99.1	36.6	0.00123	-26.9	0.314	nan	15.4	1
2720	102	18.9	0.00158	-37.7	0.288	nan	9.87	1
2720	63.2	33.1	-0.00335	94.1	0.109	nan	11.9	1
2720	36	48.6	-0.00305	84.4	0.127	nan	24.3	1
2730	59.9	44.5	-0.00158	37.9	0.265	nan	11.9	1
2740	29.2	50.6	0.00118	-25	0.357	nan	77.6	1
2750	21.8	42	-0.0031	86	0.123	nan	26.4	1
2750	29.6	12.3	0.00137	-31.3	0.352	nan	30.7	1
2750	45.7	53	-0.00155	36.9	0.243	nan	22.3	1
2750	45.1	16.3	-0.00283	77.4	0.144	nan	27.3	1
2760	38.7	42.8	-0.00298	82.3	0.149	nan	13.1	1
2760	142	30.2	-0.00164	39.8	0.344	nan	22.4	1
2760	122	39.9	-0.00346	97.5	0.0876	nan	22.4	1
2770	55.2	19.3	-0.00286	78.5	0.144	nan	17.6	1
2770	61	35.9	-0.00342	96.2	0.103	nan	17.6	1
2770	102	35.8	-0.00312	86.9	0.0941	nan	40.9	1
2770	25	51.2	-0.00139	31.8	0.362	nan	10.5	1
2780	50.5	34.3	-0.00339	95.3	0.0964	nan	10	1
2780	120	8.83	-0.00358	101	0.137	nan	15.9	1
2780	59	29	-0.00296	81.6	0.154	nan	10	1
2780	35.4	11.7	-0.00299	82.6	0.152	nan	12.7	1
2800	77.7	16.4	-0.00324	90.7	0.126	nan	6.83	1
2800	62.8	27.5	-0.0034	95.6	0.0893	nan	16.2	1
2810	71.1	21.8	-0.00339	95.4	0.0871	nan	inf	1
2820	76.1	35.4	0.00149	-35	0.37	nan	19.5	1
2830	143	9.73	0.00139	-31.8	0.326	nan	18.3	1
2830	28.8	48	-0.00329	92.1	0.114	nan	21.2	1
2830	51.9	4.46	-0.00331	92.7	0.103	nan	28.1	1
2840	138	12.7	0.00155	-36.8	0.34	nan	16.1	1
2840	38.5	29.1	-0.00188	47.5	0.202	nan	8.26	1
2840	72.8	51.1	-0.00306	84.9	0.0949	nan	14.9	1
2840	15.5	36.9	-0.0018	44.8	0.263	nan	15.9	1
2840	58.5	46.9	-0.00388	111	0.102	nan	14.4	1
2850	116	44.7	-0.00305	84.6	0.144	nan	57.6	1
2850	59.6	5.94	-0.00325	90.7	0.12	nan	43.4	1
2850	19.7	44.5	-0.00298	82.1	0.135	nan	25	1
2860	127	9.77	0.00175	-43.1	0.274	nan	36	1
2860	35.1	9.93	-0.00358	101	0.0878	nan	20.6	1
2870	31.9	32.4	-0.00305	84.4	0.132	nan	22.7	1
2870	61.9	14.6	0.00144	-33.4	0.289	nan	34.9	1
2880	142	5.63	-0.00311	86.4	0.13	nan	30.3	1
2880	43.3	14.1	-0.00297	81.9	0.108	nan	46.6	1
2880	129	44.4	-0.00141	32.3	0.295	nan	14.4	1
2880	76.8	46.6	-0.00175	43.1	0.289	nan	46.6	1
2900	91.6	6.7	-0.00304	84.1	0.116	nan	14	1
2920	36.9	16.5	-0.00327	91.3	0.0929	nan	76.3	1
2920	140	46.2	-0.00337	94.5	0.105	nan	30.8	1
2930	56.3	5.17	-0.00113	23.7	0.348	nan	36.8	1
2930	51.1	50.6	0.00127	-28	0.32	nan	36.9	1
2930	25	24.6	-0.00368	104	0.0756	nan	36.8	1
2940	132	32.9	-0.00333	93.5	0.0926	nan	21.4	1
2940	51.3	40.6	0.00155	-36.9	0.307	nan	14.3	1
2950	111	26.8	-0.00212	55	0.251	nan	34.5	1
# Refeyn DiscoverMP; 2024.2.1; Refeyn Ltd; www.refeyn.com; email: support@refeyn.com
# Time created: 2025-02-18 14:54:01
# Time changed: 2025-10-20 12:07:02
# Version commit: 7df0bc1dff5c673bd991688354ce003941012fb9
Cdt1_geminin_2:4_R1
frame_indices	x_coords	y_coords	contrasts	calibrated_values	fit_errors	diffblur_errors	neareast_neighbour_distances	selections
5	80.5	8.66	-0.00292	80.4	0.203	nan	10.9	1
5	24.5	46.3	-0.00305	84.5	0.232	nan	20.1	1
6	10.5	31.9	-0.00323	90.3	0.273	nan	9.19	1
8	5.42	13.3	-0.00225	58.9	0.232	nan	16.2	1
8	79.4	50.5	-0.00291	80.2	0.247	nan	11.2	1
9	16.6	25	-0.00347	97.9	0.228	nan	9.19	1
10	66.7	17.2	-0.00384	110	0.103	nan	8.92	1
10	91.1	11.4	-0.00296	81.7	0.182	nan	10.9	1
[truncated: 10,108 more rows]

## Sheet: 2f
	n1	n2	n1-cdt1	n2-cdt1	n1 div gem mon	n2 div gem mon	av	se
tri	90	87	44	41	1.87234	1.74468	1.81	0.06
tet	88	83	42	37	1.78723	1.57447	1.68	0.11
pent	92	87	46	41	1.95745	1.74468	1.85	0.11
hex	90	88	44	42	1.87234	1.78723	1.83	0.04
sec-mals	113	110	52.6	49.6	2.2383	2.11064	2.17447	0.0638298

## Sheet: 3g
CDT1FL			CDT1ΔN			CDT1FL + GemFL			CDT1ΔN + GemFL
85.3826	111.752	102.865	87.3251	113.308	90.4138	11.4171	22.5216	23.4296	6.31884	11.0077	19.3361

## Sheet: 3h
3h_Cdt1_MHA
frame_indices	x_coords	y_coords	contrasts	calibrated_values	fit_errors	diffblur_errors	neareast_neighbour_distances	selections
6	116	25.7	-0.00185	43.7	0.327	nan	12.7	1
6	17.3	26.9	0.00135	-28.1	0.352	nan	14.1	1
7	30	11.3	0.00172	-39.8	0.371	nan	6.1	1
8	79	5.85	-0.00201	48.7	0.342	nan	24.4	1
8	55.2	11	-0.00172	39.6	0.354	nan	15.8	1
9	39.7	7.71	0.00155	-34.4	0.343	nan	10.4	1
11	119	12.3	-0.00178	41.7	0.374	nan	10.3	1
14	113	50.3	0.0013	-26.5	0.35	nan	21.4	1
15	10.6	5.26	-0.00153	33.6	0.304	nan	11.8	1
18	86.9	34.1	-0.00214	53	0.257	nan	18.3	1
19	144	14.1	0.00131	-26.7	0.367	nan	8.3	1
22	11.6	48.7	0.00154	-34.2	0.342	nan	28.6	1
24	141	43.4	-0.00209	51.3	0.357	nan	4.12	1
24	118	7.54	-0.00155	34.3	0.314	nan	10.8	1
24	138	46.6	0.002	-48.5	0.349	nan	4.39	1				`
25	98.9	33.1	-0.0013	26.7	0.374	nan	12.7	1
25	86.7	36.8	0.00126	-25.2	0.367	nan	12.7	1
27	38.9	39.8	-0.00173	40	0.295	nan	8.2	1
27	20.9	20.6	-0.0016	36	0.316	nan	14.5	1
29	144	29.7	-0.00243	61.9	0.205	nan	14.2	1
30	26.3	35.4	0.00159	-35.7	0.373	nan	13.3	1
36	40.3	13.8	0.00166	-37.8	0.367	nan	45.2	1
39	137	45.6	0.00166	-37.9	0.275	nan	24.6	1
42	90.2	38.2	0.00125	-25.1	0.375	nan	9.67	1
43	20.2	23.9	-0.00171	39.3	0.37	nan	17.3	1
44	36.2	7.8	-0.0121	364	0.0232	nan	22.7	1
48	136	20.6	-0.00176	41	0.334	nan	4.47	1
48	35.8	31.2	-0.00132	27.2	0.361	nan	14.3	1
49	14	31.7	-0.0028	73.5	0.137	nan	7.19	1
50	34.2	8.07	-0.00218	54.2	0.323	nan	9.62	1
50	99.9	41.5	-0.00216	53.5	0.262	nan	10.6	1
51	36.1	45.5	0.00152	-33.4	0.303	nan	14.3	1
52	80.7	29	-0.00276	72.2	0.18	nan	17.4	1
52	42.7	12.6	-0.00166	37.8	0.374	nan	9.62	1
52	113	15.1	-0.0014	29.6	0.361	nan	19	1
54	115	39.7	-0.0022	54.8	0.242	nan	6.45	1
57	62.7	23.4	-0.0028	73.6	0.197	nan	8.55	1
58	54.4	15.6	-0.00143	30.7	0.358	nan	3.6	1
59	122	42	-0.00176	41	0.282	nan	7.64	1
62	129	7.71	-0.0015	32.7	0.329	nan	21.9	1
65	136	28.5	-0.00215	53.2	0.255	nan	9.06	1
65	142	35	0.00167	-38	0.322	nan	9.06	1
68	103	31.7	-0.00183	43.1	0.318	nan	10.8	1
70	133	18.5	0.00172	-39.6	0.293	nan	10.4	1
73	131	52.2	-0.00218	54.1	0.201	nan	33.8	1
74	98.1	24.2	-0.00234	59.1	0.252	nan	13.2	1
76	17.2	7.62	-0.00183	43.1	0.317	nan	14.5	1
81	29.3	15.5	-0.00136	28.4	0.364	nan	14.5	1
84	125	32.9	-0.00169	38.9	0.367	nan	18.1	1
88	61.9	15.8	-0.00206	50.5	0.318	nan	20.1	1
89	83.8	10.8	0.00162	-36.6	0.37	nan	16.8	1
91	120	45.2	-0.00168	38.6	0.372	nan	38.8	1
91	4.87	45.4	-0.00206	50.4	0.22	nan	29.5	1
93	138	10.8	-0.00155	34.5	0.356	nan	38.8	1
93	67.8	35.1	-0.00185	43.6	0.315	nan	20.2	1
97	100	50.5	0.00147	-31.9	0.334	nan	36	1
101	139	35.6	-0.00185	43.9	0.307	nan	20.5	1
101	5.83	51.5	-0.00176	40.9	0.297	nan	30.4	1
102	10	19.6	0.00178	-41.7	0.344	nan	32.1	1
104	119	38.8	-0.00166	37.8	0.337	nan	8.71	1
106	40.2	31.2	-0.00168	38.4	0.261	nan	28.9	1
107	85.9	45.2	-0.00191	45.6	0.236	nan	10.4	1
107	124	46.1	-0.00342	93	0.132	nan	4.29	1
108	94.5	51	-0.00192	45.9	0.275	nan	10.4	1
111	128	20.9	-0.00158	35.2	0.373	nan	12.7	1
117	18.4	15.1	-0.00162	36.6	0.359	nan	18.4	1
118	25.9	38.1	-0.00235	59.6	0.209	nan	17.9	1
118	44	7.97	-0.00158	35.4	0.374	nan	26.6	1
119	7.61	43.4	0.00145	-31.3	0.351	nan	12.4	1
121	90.8	21.2	0.00288	-76.1	0.19	nan	3.74	1
121	102	48.5	-0.00203	49.5	0.232	nan	14.3	1
121	9.41	31.1	0.00153	-33.9	0.305	nan	12.4	1
131	16.3	50.5	-0.00158	35.2	0.358	nan	15.7	1
132	18.1	29	-0.002	48.4	0.254	nan	15.2	1
136	91.5	28.9	-0.00321	86.5	0.119	nan	10.3	1
136	99.8	35	0.00173	-40	0.348	nan	10.3	1
139	71.2	35	-0.0019	45.2	0.368	nan	19.7	1
141	76	8.61	-0.0014	29.6	0.366	nan	8.19	1
141	103	17.9	-0.00179	41.8	0.285	nan	10.3	1
142	78.1	16.5	-0.00153	33.8	0.317	nan	8.19	1
144	23.2	11.9	-0.00153	33.7	0.359	nan	15.2	1
145	89.6	41.2	0.00178	-41.7	0.287	nan	10.1	1
145	26.9	43	0.00168	-38.6	0.353	nan	4.32	1
147	11.3	48.8	-0.00157	35	0.323	nan	14.5	1
148	136	4.9	-0.0026	67.3	0.234	nan	12.8	1
148	86.2	31.8	-0.00209	51.4	0.303	nan	10.1	1
157	18	52.3	-0.00173	40	0.341	nan	20.5	1
158	40.3	44.8	-0.00173	40.2	0.342	nan	22.1	1
158	79	5.13	0.00141	-30	0.342	nan	27.6	1
158	55.3	19.3	-0.00175	40.6	0.293	nan	12.5	1
163	82.1	41.1	0.00181	-42.6	0.279	nan	34.5	1
171	142	9.36	0.00158	-35.4	0.351	nan	9.96	1
174	23.1	31.1	-0.00166	37.7	0.297	nan	10.5	1
175	115	12.1	-0.0022	54.7	0.208	nan	3.42	1
176	12.5	12.5	-0.00173	39.9	0.332	nan	21.4	1
180	143	6	0.00159	-35.5	0.349	nan	21.3	1
180	107	21.9	0.00154	-34	0.302	nan	4.57	1
182	57.1	17.5	-0.00522	149	0.0601	nan	15.5	1
184	79	18.6	-0.00179	41.9	0.247	nan	7.67	1
185	137	50.9	-0.00181	42.4	0.302	nan	21.4	1
186	114	12.1	0.00236	-59.7	0.22	nan	7.72	1
186	118	42	-0.00131	26.9	0.372	nan	21.4	1
186	14	47.1	-0.00151	33	0.324	nan	34.4	1
187	122	13.7	-0.00227	57	0.261	nan	7.72	1
188	130	19.8	-0.00323	87	0.191	nan	10.2	1
191	48.1	51.8	-0.00193	46.3	0.32	nan	9.91	1
193	92	21.9	-0.00159	35.6	0.317	nan	8.24	1
193	51.3	42.4	-0.00167	38	0.337	nan	9.91	1
194	27.2	17.7	-0.00137	28.8	0.373	nan	12.7	1
198	84.4	18.7	-0.00162	36.5	0.273	nan	8.24	1
199	60.9	52.8	0.00152	-33.3	0.328	nan	28.1	1
200	86.3	40.7	-0.00158	35.3	0.319	nan	22.1	1
206	15.4	42.5	-0.00354	96.9	0.111	nan	30.4	1
207	89.3	19.1	-0.00156	34.7	0.334	nan	13.3	1
207	78	41.3	-0.00165	37.5	0.346	nan	15.9	1
209	59.7	34.6	-0.00205	49.9	0.317	nan	19.6	1
209	124	34.4	-0.00163	36.9	0.349	nan	28.6	1
212	16.8	15.3	-0.00324	87.3	0.134	nan	31	1
214	120	6.14	0.0014	-29.8	0.36	nan	10.9	1
216	75.2	30.9	-0.00152	33.5	0.327	nan	12	1
217	118	17	0.00177	-41.2	0.269	nan	10.9	1
219	29.5	10.7	-0.00203	49.5	0.329	nan	45.2	1
219	95.6	10.8	-0.00184	43.4	0.237	nan	23	1
230	137	21.3	-0.00137	28.7	0.342	nan	14.3	1
232	29.3	11.1	0.00226	-56.6	0.256	nan	8.67	1
235	124	27.3	-0.00142	30.3	0.365	nan	14.3	1
236	60.6	30	-0.00173	40.1	0.296	nan	12.1	1
237	29.6	19.8	0.00161	-36.1	0.346	nan	8.67	1
237	140	35.2	0.00183	-43.1	0.28	nan	7.21	1
239	8.05	20	-0.0103	308	0.0193	nan	17.2	1
242	84.6	11.1	-0.00157	35.1	0.337	nan	6.08	1
244	88	16.2	-0.00162	36.6	0.365	nan	6.08	1
245	122	12.6	-0.00147	31.8	0.36	nan	7.18	1
245	66.6	18.2	-0.00221	55	0.304	nan	9.2	1
249	125	5.97	-0.00163	37	0.369	nan	7.18	1
249	61.7	47.1	-0.00205	50.1	0.293	nan	25.8	1
251	16.7	28.2	-0.00154	34.2	0.347	nan	25.1	1
253	132	22.6	-0.00209	51.4	0.258	nan	18.1	1
255	40.4	20	-0.00214	52.9	0.217	nan	15.4	1
259	92.3	10.9	-0.002	48.3	0.319	nan	24.2	1
259	36.2	34.8	-0.00194	46.7	0.352	nan	9.73	1
266	5.62	5.63	-0.002	48.5	0.308	nan	8.17	1
266	115	22	0.00143	-30.7	0.304	nan	25.5	1
267	10.7	12	-0.00156	34.8	0.374	nan	8.17	1
269	34.2	6.15	-0.00205	50	0.269	nan	11.7	1
269	85.3	8.68	0.00139	-29.4	0.36	nan	3.24	1
271	65.6	44.5	-0.00152	33.3	0.368	nan	13.6	1
272	88.1	7.19	-0.00135	28.2	0.35	nan	3.24	1
273	33.8	17.8	-0.00213	52.5	0.283	nan	11.7	1
273	62.4	5.55	-0.0015	33	0.317	nan	4.24	1
277	115	11.7	0.00146	-31.4	0.367	nan	21.8	1
282	16.2	21.3	-0.00212	52.4	0.308	nan	16.4	1
284	61	51.6	-0.00156	34.6	0.348	nan	15.4	1
287	44.5	26.8	-0.00201	48.9	0.311	nan	9.99	1
288	127	25.7	0.00143	-30.7	0.311	nan	12	1
293	11.3	6.82	-0.00164	37.2	0.356	nan	13.7	1
293	54.4	27.5	-0.00195	46.9	0.309	nan	10.8	1
295	130	21.9	-0.00174	40.4	0.301	nan	13.9	1
298	103	29.3	-0.0018	42.4	0.318	nan	19.6	1
298	7.12	35.9	-0.00208	51	0.298	nan	29.3	1
299	35.8	30	-0.00168	38.4	0.37	nan	21.3	1
301	132	53.2	-0.00203	49.4	0.298	nan	37.9	1
303	39.6	51	-0.00277	72.5	0.233	nan	4.1	1
308	140	40.9	0.0018	-42.3	0.341	nan	30.3	1
309	83.2	42.4	0.00142	-30.3	0.314	nan	14.2	1
316	37.4	26.3	-0.00167	38.2	0.358	nan	14.1	1
319	65.1	39.1	-0.00183	43.1	0.293	nan	14.8	1
319	73.7	52.8	-0.00223	55.7	0.296	nan	16.1	1
321	91.7	50.7	-0.00528	151	0.1	nan	18.1	1
324	37	41.2	-0.00159	35.6	0.339	nan	12.9	1
324	40.9	16.8	-0.00185	43.8	0.315	nan	21.5	1
325	117	41.9	0.00176	-40.9	0.353	nan	3.48	1
325	127	32.3	-0.0016	36.1	0.321	nan	12.1	1
328	116	11.9	-0.00178	41.5	0.31	nan	6.22	1
330	17.4	23.1	-0.00282	74.1	0.164	nan	8.13	1
331	53.9	23.7	-0.0016	36	0.329	nan	36.5	1
332	95.6	14.2	0.00168	-38.5	0.361	nan	3.63	1
335	92.6	33.6	-0.0018	42.2	0.31	nan	13	1
336	92	14.9	-0.00222	55.4	0.229	nan	3.63	1
337	63.9	9.62	-0.00167	38	0.273	nan	21	1
337	39.9	10.3	-0.00156	34.6	0.361	nan	24	1
337	140	15.2	-0.00194	46.5	0.332	nan	3.43	1
342	116	16.2	-0.00157	35	0.37	nan	24	1
343	96.6	35.5	-0.00204	49.7	0.241	nan	14.9	1
349	33.9	22.1	-0.00166	37.9	0.338	nan	12.5	1
350	68	22.7	-0.00136	28.3	0.367	nan	30.1	1
350	122	28.3	-0.00153	33.9	0.364	nan	30.9	1
353	92.5	5.37	-0.0017	39.1	0.332	nan	11.4	1
354	21.4	51	0.00137	-28.8	0.358	nan	29.3	1
361	35.5	26.2	0.00175	-40.5	0.278	nan	18.5	1
361	15.1	32.1	0.00147	-31.7	0.351	nan	19.7	1
361	104	31.2	-0.00152	33.5	0.321	nan	6.52	1
365	30.7	44.1	0.00147	-32	0.359	nan	6.42	1
367	33.6	38.3	0.00185	-43.9	0.325	nan	6.42	1
367	120	52.1	-0.00174	40.3	0.337	nan	20.8	1
368	71.4	31.4	0.00144	-30.9	0.349	nan	7.33	1
371	21.4	8.44	-0.00202	49.2	0.282	nan	21.3	1
372	99.2	52.9	-0.00149	32.5	0.302	nan	18.9	1
373	73	24.3	-0.00246	63	0.184	nan	7.33	1
374	10.4	26.7	-0.00238	60.5	0.242	nan	21.3	1
376	111	38.3	-0.00156	34.8	0.313	nan	12.5	1
379	131	19.8	0.00239	-60.7	0.233	nan	20.9	1
379	111	25.8	-0.0016	35.9	0.346	nan	12.5	1
384	38.8	8.8	-0.00206	50.3	0.262	nan	11.5	1
385	8.24	33	-0.00151	33.2	0.359	nan	18.2	1
387	70.2	22.3	-0.00185	43.7	0.297	nan	12.9	1
388	112	6.77	0.00146	-31.5	0.338	nan	14.3	1
388	40.8	27.5	-0.00169	38.8	0.352	nan	4.24	1
389	24.5	41.2	-0.00244	62.3	0.243	nan	13	1
389	84.5	26.5	0.00133	-27.4	0.366	nan	9.73	1
390	89.9	34.5	-0.00147	31.8	0.365	nan	9.73	1
390	31.5	52.1	-0.00167	38	0.328	nan	13	1
391	47.3	12.4	-0.00205	50.2	0.322	nan	7.46	1
392	49.2	52.2	-0.00192	46	0.23	nan	17.7	1
393	114	20.9	0.0014	-29.5	0.312	nan	9.88	1
395	51.2	5.97	-0.00178	41.5	0.273	nan	7.46	1
395	89.3	22.4	-0.00196	47.1	0.31	nan	12.2	1
396	142	22.3	-0.00131	26.9	0.358	nan	8.83	1
404	53.9	39.7	-0.00163	36.9	0.373	nan	8.88	1
406	25.6	39.9	-0.00131	26.9	0.332	nan	19.8	1
409	94.5	42.9	-0.00179	42	0.255	nan	37.9	1
409	48.6	46.9	0.00135	-28.1	0.369	nan	8.88	1
409	142	49.5	-0.00144	30.9	0.359	nan	32.8	1
412	124	6.75	-0.00202	49.3	0.368	nan	16.3	1
415	34.6	15.9	-0.00195	46.8	0.294	nan	20.8	1
415	87	33.5	-0.00142	30.5	0.36	nan	6.36	1
420	120	5.69	0.00146	-31.7	0.373	nan	20.4	1
421	75.9	36.5	0.00141	-30.1	0.353	nan	14	1
421	52.4	47	0.00147	-32	0.373	nan	16	1
423	54.3	18.1	0.00151	-33	0.369	nan	17.5	1
425	92.9	24.6	-0.00181	42.4	0.283	nan	12.3	1
425	99.6	7.15	-0.00154	34.1	0.354	nan	18.6	1
426	92.2	42.3	-0.00169	38.9	0.323	nan	17.2	1
426	61.7	34	-0.00165	37.5	0.265	nan	14.5	1
428	10.1	24.3	-0.00194	46.5	0.342	nan	44.7	1
434	34.4	46.8	-0.00228	57.3	0.261	nan	inf	1
471	98.1	48.1	-0.00192	46	0.278	nan	31.9	1
475	61.4	39.7	-0.00254	65.3	0.203	nan	26.8	1
480	45.3	18.2	0.00168	-38.3	0.336	nan	26.8	1
490	122	25.4	-0.00193	46.1	0.236	nan	14.1	1
492	108	53.1	0.00149	-32.5	0.361	nan	31.1	1
492	135	31	0.00169	-38.9	0.283	nan	14.1	1
496	19.5	29.2	-0.00177	41.3	0.333	nan	49.7	1
499	131	44.4	-0.00202	49.1	0.235	nan	29.6	1
500	63.7	51.8	-0.00204	49.6	0.213	nan	21.1	1
500	126	4.74	-0.00165	37.5	0.364	nan	6.99	1
500	131	14.8	-0.00141	30	0.335	nan	7.25	1
501	85.8	4.89	-0.00189	45.2	0.291	nan	28.9	1
504	125	11.5	-0.00184	43.6	0.317	nan	6.99	1
505	35.8	28.8	-0.00288	76.1	0.157	nan	15.7	1
508	45.7	16.7	-0.00201	48.6	0.254	nan	15.7	1
510	63.2	43.9	-0.00193	46.3	0.367	nan	23.1	1
514	129	25.2	-0.00273	71.4	0.253	nan	21.9	1
515	23.8	24.6	0.0017	-39	0.367	nan	14	1
520	114	47.9	-0.00156	34.7	0.365	nan	67.6	1
524	59.7	8.04	-0.002	48.4	0.212	nan	16.5	1
524	45.3	16.1	0.00195	-46.9	0.286	nan	8.28	1
536	136	38	0.00133	-27.6	0.368	nan	9.12	1
537	21.7	25	-0.00161	36.2	0.308	nan	5.99	1
538	70.6	7.52	0.00164	-37.1	0.349	nan	15.6	1
538	55.1	9.6	-0.00146	31.7	0.348	nan	15.6	1
538	33.9	14.8	-0.00151	33.3	0.364	nan	6.94	1
539	32.7	8.01	-0.00203	49.4	0.312	nan	6.94	1
539	137	47.2	-0.00146	31.6	0.374	nan	8.99	1
540	143	15.8	0.00177	-41.1	0.331	nan	23.3	1
540	15.9	26.5	-0.00171	39.5	0.333	nan	5.99	1
541	144	41.7	0.00141	-30.1	0.298	nan	8.99	1
546	130	33.9	-0.0057	164	0.0438	nan	16.6	1
546	53.8	24.2	-0.0017	39	0.302	nan	30.6	1
547	85.6	18.6	-0.00201	48.9	0.32	nan	4.05	1
548	105	16	-0.00148	32.1	0.27	nan	19.1	1
550	22.7	15.1	-0.0016	36	0.31	nan	23.3	1
552	125	16	-0.00151	33	0.368	nan	7.75	1
552	135	22	-0.00154	34	0.329	nan	11.5	1
555	32	36.5	0.00152	-33.4	0.361	nan	13.6	1
557	31.6	18.5	-0.00176	41.1	0.343	nan	7.26	1
560	43.7	17.2	0.00187	-44.3	0.277	nan	3.7	1
560	36.6	23.7	-0.00178	41.5	0.307	nan	6.13	1
564	40.4	18.9	-0.00197	47.6	0.267	nan	3.7	1
566	102	35	-0.00186	44	0.323	nan	10.1	1
577	27.8	49.5	0.00152	-33.5	0.296	nan	33.3	1
581	73.1	6.17	-0.00152	33.5	0.35	nan	12.4	1
583	129	35	-0.00202	49.2	0.299	nan	11.8	1
585	61	8.9	-0.00165	37.5	0.328	nan	12.4	1
588	84.3	44.6	0.0015	-32.9	0.348	nan	4.18	1
590	66.1	41	-0.00125	25.1	0.369	nan	9.7	1
591	108	15.5	-0.00143	30.5	0.361	nan	8.96	1
592	115	34.6	-0.00145	31.2	0.364	nan	12.5	1
595	101	9.74	-0.00173	40.1	0.353	nan	8.96	1
596	89.6	32.7	0.0014	-29.6	0.347	nan	7.12	1
599	91.8	39.5	-0.0025	64.1	0.222	nan	7.12	1
599	135	33.1	-0.00169	38.6	0.309	nan	9.48	1
599	57.8	37.7	0.00167	-38.2	0.294	nan	20.1	1
600	103	24.2	-0.00127	25.6	0.346	nan	14.6	1
600	124	40.8	0.00142	-30.3	0.351	nan	14	1
601	60.6	5.76	0.00172	-39.6	0.372	nan	31.6	1
608	134	42.1	-0.00166	37.8	0.323	nan	11.3	1
610	36.5	37.5	-0.00189	44.9	0.285	nan	6.9	1
611	10.7	51.4	-0.00174	40.2	0.292	nan	26.6	1
612	117	33.5	-0.00197	47.6	0.28	nan	16.7	1
612	140	32.9	-0.00163	36.9	0.295	nan	10.4	1
618	103	35.5	0.00208	-51.1	0.23	nan	10.3	1
618	31.5	6.03	0.0015	-32.8	0.332	nan	37.9	1
618	67.2	18.6	-0.00203	49.4	0.316	nan	13.1	1
629	24.6	51.1	-0.0021	51.8	0.256	nan	18.8	1
630	116	51	-0.00132	27.1	0.37	nan	19.8	1
631	51.3	17	0.00136	-28.5	0.367	nan	8.25	1
634	103	35.8	-0.0019	45.5	0.338	nan	6.45	1
636	73	8.97	-0.0012	23.4	0.342	nan	13.1	1
636	5.76	24.5	0.00123	-24.2	0.374	nan	30.6	1
640	86.6	45.7	-0.00136	28.4	0.29	nan	10.1	1
642	60.6	35.9	-0.00228	57.4	0.227	nan	10.5	1
642	97.2	13.6	-0.00174	40.2	0.352	nan	17	1
642	58.8	25.6	-0.00177	41.3	0.333	nan	7.73	1
648	11.1	46.4	-0.00151	33.1	0.355	nan	49.2	1
650	101	21.8	-0.00174	40.4	0.295	nan	8.11	1
651	67.8	41.3	0.00153	-33.7	0.327	nan	7.76	1
656	79.8	13.6	-0.00148	32.1	0.374	nan	22.7	1
657	43.8	50.9	-0.00158	35.2	0.342	nan	10.1	1
662	138	33.2	0.00167	-38.1	0.322	nan	25.2	1
663	82.8	24.1	-0.00189	45	0.302	nan	11.9	1
663	20.6	45.1	-0.00206	50.3	0.272	nan	19.1	1
667	113	26.2	-0.0014	29.8	0.355	nan	23.1	1
668	66.5	18.3	-0.00203	49.5	0.308	nan	17.3	1
669	137	53	-0.00179	41.8	0.225	nan	33.4	1
670	136	19.7	0.00139	-29.2	0.36	nan	23.1	1
671	30	13.2	-0.00127	25.7	0.341	nan	8.47	1
675	8.61	4.7	-0.0014	29.6	0.356	nan	10.8	1
678	88	20.5	0.00176	-41.1	0.308	nan	4.54	1
679	84.7	35.8	-0.00186	44.1	0.239	nan	15.7	1
680	38.3	24.3	-0.00169	38.6	0.25	nan	6.7	1
681	89.6	50.8	-0.00112	21	0.366	nan	15.7	1
683	84.2	18.1	-0.00159	35.7	0.308	nan	4.54	1
684	139	39.2	-0.00218	54.1	0.192	nan	15.6	1
684	51.6	32.8	-0.0013	26.5	0.327	nan	15.8	1
687	121	49.6	-0.00167	38.1	0.255	nan	20.4	1
688	99	17.4	0.00116	-22.3	0.353	nan	8.56	1
689	87	17.3	0.00173	-40.1	0.309	nan	11.4	1
691	125	17.7	-0.00181	42.6	0.361	nan	19	1
693	106	21.7	-0.00173	40.2	0.32	nan	8.56	1
693	104	10.1	0.00131	-26.9	0.333	nan	9.03	1
694	80	8.44	0.00169	-38.9	0.35	nan	11.4	1
699	58.9	26.5	-0.00226	56.7	0.257	nan	10.1	1
700	87.4	19.3	-0.00202	49	0.245	nan	6.43	1
703	107	36.4	-0.00183	43.3	0.302	nan	25.3	1
703	16.9	52.3	0.0016	-36	0.356	nan	20.8	1
706	100	12	0.00178	-41.5	0.364	nan	25.3	1
706	75.9	51.3	0.00141	-30.1	0.267	nan	20.9	1
709	19.9	16.1	-0.00198	48	0.275	nan	14.9	1
711	73.5	10.1	-0.00147	31.9	0.358	nan	13.8	1
714	110	10.3	0.00173	-40.1	0.289	nan	13.9	1
715	17.1	11.1	-0.00138	29.1	0.355	nan	14.8	1
719	135	42.2	-0.00157	35	0.318	nan	30.3	1
719	10	50.8	0.00149	-32.6	0.312	nan	15	1
721	137	6.12	-0.00145	31.3	0.352	nan	36.1	1
723	107	29.1	0.00183	-43.1	0.31	nan	21.3	1
733	36.5	16.6	0.00159	-35.8	0.353	nan	8.7	1
735	72.4	13.9	0.00162	-36.5	0.32	nan	10.4	1
735	65.3	34.1	-0.00208	51	0.288	nan	21.5	1
736	56.2	14.4	-0.00209	51.4	0.24	nan	8.5	1
738	61.5	7.81	0.00162	-36.7	0.366	nan	8.5	1
742	124	41.1	-0.00158	35.5	0.353	nan	16.9	1
743	120	13.2	0.00185	-43.7	0.32	nan	28.2	1
751	38.4	40.4	-0.00275	72.1	0.149	nan	28	1
751	66.7	30	-0.00168	38.3	0.374	nan	11.6	1
756	65.1	48.5	-0.00194	46.6	0.282	nan	14.7	1
760	48.9	38.8	0.0014	-29.6	0.34	nan	7.51	1
760	88.1	27.6	0.00156	-34.8	0.358	nan	25.6	1
760	80.6	52.1	-0.00182	42.9	0.281	nan	15.8	1
762	37.1	45.3	-0.00207	50.6	0.228	nan	11.1	1
764	117	16.3	-0.00168	38.6	0.263	nan	19.8	1
764	130	45.4	-0.00179	42	0.345	nan	23.7	1
768	136	22.4	-0.0017	39.1	0.371	nan	12.9	1
770	10.1	19.5	0.00155	-34.5	0.279	nan	17.6	1
772	68	34.9	-0.0017	39.1	0.312	nan	48.5	1
773	136	9.53	-0.00167	38.2	0.347	nan	12.9	1
775	20.8	5.49	-0.0016	36	0.347	nan	17.6	1
775	111	13.2	-0.00184	43.5	0.262	nan	6.09	1
779	123	7.31	-0.00184	43.4	0.323	nan	12.9	1
779	86.1	21.2	-0.00146	31.5	0.374	nan	26.4	1
780	135	33.9	0.00165	-37.4	0.341	nan	15.5	1
781	122	24.9	-0.00156	34.7	0.327	nan	9.29	1
784	119	33.7	-0.00219	54.6	0.287	nan	9.29	1
784	37.9	50.2	-0.00139	29.4	0.367	nan	9.27	1
785	10.7	18	0.00163	-36.9	0.345	nan	21.6	1
788	55.1	31.9	-0.0016	36.1	0.325	nan	14.9	1
790	29.9	27.9	-0.00226	56.7	0.236	nan	21.6	1
795	120	10.7	-0.00148	32.2	0.37	nan	39.9	1
796	75.2	52.2	-0.00132	27.2	0.361	nan	19.1	1
797	38.1	13.6	-0.00213	52.4	0.235	nan	10.9	1
798	16.9	30.2	-0.00254	65.4	0.221	nan	9.4	1
801	48.1	9.27	0.00179	-42	0.341	nan	10.9	1
803	77.9	52	-0.0012	23.3	0.359	nan	36.7	1
803	134	34.8	-0.00132	27	0.369	nan	58.7	1
808	21.2	5.76	0.002	-48.3	0.278	nan	33.8	1
810	120	47.7	0.00171	-39.5	0.368	nan	7.58	1
813	41	33.2	-0.00127	25.7	0.373	nan	6.99	1
820	10.2	34.2	0.00178	-41.7	0.311	nan	10.1	1
823	118	21.7	-0.00143	30.8	0.355	nan	26	1
829	118	12.3	-0.00183	43.3	0.215	nan	15.4	1
832	71.4	21.8	-0.00168	38.5	0.32	nan	32.3	1
832	16.9	30.4	0.00207	-50.8	0.303	nan	14.4	1
834	130	22.6	0.0018	-42.2	0.337	nan	15.4	1
834	30.2	18.8	0.00138	-29	0.332	nan	17.6	1
835	35.1	36.5	-0.00236	59.8	0.254	nan	18.4	1
839	16.7	6.52	-0.00146	31.6	0.353	nan	18.2	1
842	58.8	51.7	-0.00249	63.9	0.242	nan	57	1
849	47.9	32.2	-0.00181	42.6	0.334	nan	17.5	1
852	31.2	24.6	0.00139	-29.3	0.339	nan	13.7	1
858	65.8	13.1	0.00166	-37.9	0.322	nan	22.5	1
860	63.3	35.4	-0.0019	45.5	0.304	nan	18.2	1
868	95.3	12.7	-0.00169	38.8	0.35	nan	38.6	1
869	28.5	40.2	-0.00177	41.4	0.355	nan	3.61	1
872	138	48	0.00159	-35.7	0.362	nan	25.1	1
873	72.5	44.1	-0.00152	33.5	0.326	nan	29.5	1
874	110	42.5	-0.00184	43.3	0.315	nan	22.6	1
876	142	10.2	-0.00155	34.5	0.301	nan	19.7	1
876	66.7	15.2	0.00152	-33.5	0.365	nan	29.5	1
878	28.9	8.62	-0.0014	29.6	0.351	nan	20.9	1
882	97.9	11.7	-0.00149	32.6	0.345	nan	6.19	1
883	122	45.4	0.00162	-36.6	0.347	nan	10.5	1
884	93.9	16.3	-0.00174	40.3	0.271	nan	6.19	1
887	112	48.4	-0.00127	25.5	0.351	nan	10.5	1
889	116	28.8	-0.0018	42.4	0.278	nan	13.6	1
891	26	27.2	0.00139	-29.4	0.34	nan	12.6	1
892	79.1	7.59	-0.00152	33.6	0.305	nan	10.3	1
894	12.1	10	-0.00222	55.5	0.281	nan	22.1	1
897	81.7	38.2	-0.00161	36.2	0.325	nan	14.1	1
899	130	46.2	-0.00137	28.9	0.365	nan	48.6	1
901	11.7	28.8	-0.00161	36.3	0.295	nan	21.1	1
903	17	52.7	-0.00173	40.1	0.292	nan	20.8	1
903	31	37.3	0.00156	-34.8	0.346	nan	20.8	1
910	121	5	0.00165	-37.6	0.345	nan	108	1
919	19	24.9	-0.00168	38.6	0.259	nan	20.2	1
919	34.3	38	0.00135	-28.2	0.316	nan	18.3	1
927	109	44.8	-0.00186	44.1	0.32	nan	24.5	1
928	19.9	9.61	-0.00185	43.9	0.287	nan	10.5	1
929	30.3	11	-0.0016	35.9	0.335	nan	10.5	1
929	9.33	35.5	-0.00154	34	0.329	nan	28	1
930	119	15.5	0.00169	-38.8	0.304	nan	14.1	1
936	141	23.4	0.00169	-38.7	0.329	nan	7.47	1
937	70.2	28.3	0.00167	-38.1	0.363	nan	8.87	1
937	92.6	6.9	-0.00143	30.5	0.368	nan	9.36	1
938	50.1	34.9	-0.00198	47.9	0.272	nan	21.1	1
938	67.8	51.4	-0.00163	36.8	0.321	nan	23.3	1
945	15.1	52.4	-0.00205	49.9	0.221	nan	66.1	1
946	88.5	47.9	-0.00127	25.7	0.374	nan	6.97	1
952	125	47.2	-0.0022	54.8	0.286	nan	13.3	1
954	88.2	46.3	0.00132	-27.1	0.368	nan	22.7	1
955	64.1	29.4	-0.00202	49.1	0.28	nan	7.64	1
960	43	36.3	0.00154	-34.2	0.342	nan	10.3	1
960	57.7	44	-0.00244	62.4	0.185	nan	8.33	1
961	46.3	46	-0.00147	31.8	0.362	nan	10.3	1
963	68.9	25.9	0.00122	-24.1	0.375	nan	3.54	1
965	65.4	47.3	0.00159	-35.5	0.371	nan	8.33	1
966	122	7.05	-0.00169	38.8	0.328	nan	19.5	1
969	46.1	46	0.00162	-36.6	0.286	nan	17.2	1
969	83.9	48.9	-0.00121	23.8	0.36	nan	18.4	1
971	118	26.8	-0.00181	42.6	0.24	nan	11	1
971	73.8	8.53	-0.00141	30	0.318	nan	13.6	1
974	55.8	31.8	0.00174	-40.5	0.37	nan	17.2	1
977	73.2	47.1	0.00152	-33.5	0.328	nan	6.53	1
982	110	28.7	0.00167	-38.2	0.359	nan	20.5	1
989	98	6.54	-0.0015	32.8	0.337	nan	19.4	1
991	45.5	27	0.0014	-29.7	0.364	nan	7.04	1
992	28.8	47.6	-0.00145	31.1	0.36	nan	14.5	1
994	57.2	40.1	-0.00154	34.2	0.338	nan	15.4	1
997	43.3	46.7	-0.00246	63	0.176	nan	9.92	1
997	136	44.3	-0.00144	30.9	0.363	nan	4.96	1
1000	26.2	6.13	0.00147	-31.8	0.355	nan	5.84	1
1010	29.8	21.1	0.00155	-34.4	0.346	nan	9.67	1
1010	71.3	40.2	-0.00218	54.2	0.24	nan	10.6	1
1010	137	34.5	-0.00163	36.9	0.338	nan	22.5	1
1010	56.3	7.34	-0.00175	40.5	0.307	nan	8.53	1
1020	14.8	11.4	0.00138	-29	0.325	nan	18	1
1020	124	16.6	0.00175	-40.6	0.335	nan	22.5	1
1020	130	38.1	-0.00197	47.4	0.314	nan	21.3	1
1020	77.4	35.1	-0.00149	32.6	0.362	nan	9.38	1
1020	125	12.3	0.0013	-26.7	0.344	nan	24.8	1
1030	82.9	42.7	-0.00142	30.3	0.351	nan	9	1
1030	144	16.6	-0.00187	44.5	0.263	nan	3.84	1
1030	75.7	37.3	-0.00344	93.5	0.17	nan	9	1
1030	141	14.4	0.00164	-37.1	0.351	nan	3.84	1
1040	143	22.5	-0.00174	40.4	0.361	nan	6.05	1
1040	47.8	8.75	0.00166	-37.9	0.32	nan	9.43	1
1040	14.2	4.98	0.00178	-41.5	0.285	nan	32.2	1
1040	138	8.76	-0.00154	33.9	0.357	nan	27.9	1
1040	110	7.39	0.00179	-41.9	0.337	nan	27.9	1
1050	66.1	32.8	-0.00141	29.9	0.333	nan	10.2	1
1050	52.1	8.5	0.00155	-34.4	0.367	nan	10.6	1
1050	89.9	6.05	0.00146	-31.6	0.325	nan	30.7	1
1050	47.1	37.9	0.00132	-27.2	0.369	nan	11.3	1
1060	49.3	15.5	0.00184	-43.6	0.244	nan	18	1
1060	55.3	38.7	0.00147	-31.7	0.346	nan	10.3	1
1060	69.4	8.11	0.00173	-39.9	0.363	nan	21.4	1
1060	107	42.1	0.00149	-32.6	0.358	nan	15.8	1
1060	32.3	23.3	0.00153	-33.9	0.34	nan	36.7	1
1070	134	34.1	-0.00183	43	0.285	nan	12.4	1
1070	112	27.3	-0.00147	31.9	0.306	nan	15.8	1
1070	144	27.2	-0.00141	30	0.355	nan	12.4	1
1070	91.4	26.3	0.00183	-43	0.36	nan	13.2	1
1070	49.9	52	-0.00198	48	0.281	nan	16.3	1
1080	78.4	24.1	-0.00198	47.9	0.269	nan	13.2	1
1080	28.5	29.7	-0.00177	41.4	0.317	nan	4.18	1
1080	56.2	21.1	-0.00146	31.6	0.344	nan	6.35	1
1080	11	12.6	-0.00344	93.6	0.117	nan	51.7	1
1080	68.7	32.2	0.00129	-26.2	0.358	nan	8.2	1
1090	117	41.4	-0.00156	34.7	0.355	nan	21.8	1
1100	110	40.2	-0.00157	35	0.357	nan	15.9	1
1100	143	39.5	-0.00156	34.8	0.318	nan	33.2	1
1110	34.8	38.3	-0.00155	34.5	0.357	nan	16	1
1110	20.8	6.07	-0.00247	63.1	0.251	nan	31	1
1110	84.1	16.7	0.0013	-26.5	0.372	nan	17.7	1
1110	101	11.6	-0.00155	34.3	0.298	nan	3.4	1
1110	63.1	5.54	-0.00196	47.2	0.271	nan	11.3	1
1120	95.3	45.2	0.00177	-41.2	0.31	nan	13.6	1
1130	70.9	15.7	-0.00162	36.7	0.317	nan	23.3	1
1130	43.8	37.9	0.00175	-40.6	0.323	nan	13.3	1
1130	104	7.27	0.0017	-39.2	0.339	nan	12.1	1
1130	94	13.4	-0.00149	32.6	0.374	nan	12.1	1
1140	72.2	21	-0.00151	33	0.368	nan	12.9	1
1140	20.8	33.5	0.00151	-33.2	0.35	nan	3.44	1
1140	62.2	12.9	0.00162	-36.7	0.35	nan	12.9	1
1140	43.2	38.9	-0.00135	28.1	0.37	nan	23	1
1140	18.2	31.4	-0.00166	37.9	0.3	nan	3.44	1
1150	73.7	22.1	0.00136	-28.3	0.365	nan	14.7	1
1150	17.2	46.1	-0.00177	41.2	0.273	nan	48	1
1150	65	41.6	0.00136	-28.4	0.325	nan	32.4	1
1160	93.4	24.1	0.00168	-38.5	0.369	nan	9.39	1
1160	130	22.9	0.00159	-35.7	0.367	nan	12.1	1
1160	144	42.8	0.00162	-36.6	0.362	nan	17.8	1
1160	128	34.9	-0.00179	41.9	0.328	nan	12.1	1
1160	63.2	13.5	0.00167	-38.1	0.341	nan	13.9	1
1160	72.1	24.2	-0.00172	39.9	0.365	nan	10.9	1
1170	68.8	13.8	0.00154	-34.1	0.374	nan	10.9	1
1170	111	35.2	-0.00155	34.4	0.358	nan	10.8	1
1170	81.6	29.3	0.00148	-32.1	0.318	nan	20.1	1
1170	35.4	41.9	0.00131	-26.7	0.365	nan	13.2	1
1180	26.3	12.3	-0.00189	45.1	0.259	nan	22.9	1
1180	54.1	38.2	-0.00144	30.9	0.371	nan	16	1
1180	19.3	53.3	-0.00179	41.9	0.326	nan	3.15	1
1180	39.9	30.8	0.00161	-36.3	0.302	nan	16	1
1180	13	36.3	0.00152	-33.5	0.366	nan	16.8	1
1180	22.6	6.78	0.00171	-39.5	0.307	nan	21.3	1
1190	22.5	41.6	0.00157	-34.9	0.373	nan	26	1
1190	79.6	41.2	-0.00191	45.7	0.338	nan	7.42	1
1190	39.8	41.9	-0.00169	38.7	0.352	nan	9.82	1
1200	48.5	46.5	-0.00177	41.4	0.337	nan	9.49	1
1200	132	10.9	0.0014	-29.6	0.359	nan	52.8	1
1200	18.2	10.8	-0.0014	29.6	0.325	nan	9.46	1
1200	9.59	14.6	0.00145	-31.2	0.349	nan	9.46	1
1210	113	28.5	-0.00179	42	0.367	nan	21	1
1210	11.2	6.24	-0.00151	33	0.337	nan	26.4	1
1220	133	52.7	0.0016	-35.9	0.369	nan	15.2	1
1220	136	37.8	-0.00235	59.4	0.263	nan	15.2	1
1230	89.3	12.2	0.00142	-30.3	0.371	nan	11.9	1
1230	89	44.1	-0.00199	48.1	0.277	nan	28	1
1230	40.2	5.05	0.0018	-42.2	0.373	nan	17.1	1
1230	25.7	42.4	-0.00219	54.4	0.213	nan	7.63	1
1230	117	48	-0.00174	40.4	0.303	nan	3.89	1
1230	113	21.6	0.00211	-51.8	0.274	nan	7.43	1
1230	120	45.6	0.0018	-42.3	0.346	nan	3.89	1
1230	26.4	15.2	-0.00147	32	0.349	nan	17.1	1
1230	58.1	36.3	0.00151	-33.2	0.337	nan	16.5	1
1240	117	4.58	-0.0016	35.9	0.327	nan	22.5	1
1240	40.7	52	0.00154	-34.1	0.364	nan	7.98	1
1240	86.2	34.8	0.00169	-38.9	0.358	nan	14	1
1240	103	28.2	-0.00137	28.9	0.321	nan	12.7	1
1250	127	13	0.0015	-32.8	0.372	nan	19.6	1
1250	79.8	45.5	-0.00149	32.4	0.356	nan	9	1
1260	47.2	5.73	-0.00171	39.5	0.364	nan	21.6	1
1260	105	39.9	0.00242	-61.8	0.216	nan	11.5	1
1270	94.1	44.3	-0.00242	61.5	0.178	nan	11.5	1
1270	60.8	14.4	0.00166	-37.7	0.361	nan	39	1
1270	133	39.6	-0.00161	36.2	0.371	nan	21.1	1
1270	94.3	44.1	0.00235	-59.6	0.145	nan	5.74	1
1280	112	37	0.00115	-21.8	0.336	nan	3.29	1
1280	62.5	53.3	-0.00236	59.8	0.265	nan	30.6	1
1280	111	33.9	-0.00179	41.8	0.329	nan	3.29	1
1280	101	20.7	-0.00148	32.2	0.358	nan	16.4	1
1290	122	52.7	0.00152	-33.4	0.27	nan	27.8	1
1290	56.8	13.7	-0.00164	37.3	0.3	nan	6.33	1
1300	102	46.7	-0.00218	54	0.282	nan	29.5	1
1300	43.1	45.4	0.00124	-24.6	0.367	nan	37	1
1300	123	8.78	0.00132	-27.1	0.374	nan	43.5	1
1300	77.7	29.3	-0.00154	34	0.348	nan	14.5	1
1310	131	8.17	0.00137	-28.9	0.369	nan	53.4	1
1310	81.6	28.5	-0.00231	58.2	0.213	nan	18.1	1
1320	91	51.3	-0.00198	47.7	0.318	nan	31.6	1
1320	115	30.2	0.00145	-31.4	0.341	nan	31.6	1
1320	60.3	43	-0.00118	22.7	0.365	nan	9.06	1
1320	11.4	50.2	-0.00118	22.9	0.351	nan	34.4	1
1320	48.3	48.8	0.00157	-35	0.375	nan	13.4	1
1330	75.1	30.8	-0.00212	52.2	0.246	nan	15.6	1
1330	6.9	40.1	-0.00147	32	0.371	nan	23.8	1
1330	26.2	26.2	0.00156	-34.6	0.365	nan	23.8	1
1330	117	38.4	0.00152	-33.3	0.348	nan	20.7	1
1330	85.8	21.4	-0.00189	45	0.218	nan	21.6	1
1340	43.8	18.1	0.0015	-32.9	0.364	nan	23.8	1
1340	67.4	21	-0.00166	37.9	0.306	nan	17.9	1
1340	104	6.78	-0.00199	48.1	0.256	nan	30.2	1
1340	134	7.72	-0.00177	41.4	0.287	nan	7.46	1
1350	99.8	11.5	0.00196	-47.3	0.336	nan	15.4	1
1350	103	26.4	-0.00156	34.8	0.271	nan	15.4	1
1350	132	16.6	0.00157	-35	0.359	nan	27.3	1
1350	83.6	17.4	-0.00166	37.9	0.366	nan	16.7	1
1350	18.8	47.7	-0.00218	54.2	0.24	nan	11.7	1
1350	106	7.82	-0.00144	30.8	0.365	nan	24.8	1
1350	75.3	31.8	-0.00161	36.4	0.309	nan	6.39	1
1360	118	51.9	-0.00175	40.8	0.257	nan	3.55	1
1360	117	30.8	-0.00146	31.6	0.32	nan	15.7	1
1360	59.2	37.3	0.0018	-42.1	0.257	nan	17	1
1360	7.84	43.7	0.00135	-28.1	0.361	nan	11.7	1
1360	117	48.6	0.00153	-33.6	0.318	nan	3.55	1
1360	124	45	-0.00138	29.2	0.358	nan	8.13	1
1370	24.2	26.7	-0.00164	37.1	0.373	nan	19.7	1
1370	66.3	40.1	-0.00178	41.4	0.282	nan	8.2	1
1370	43.3	10.7	0.00146	-31.7	0.351	nan	11.4	1
1370	39.6	21.4	-0.00154	34.1	0.341	nan	5.62	1
1380	144	41.1	-0.00166	37.9	0.369	nan	32.3	1
1380	99	11.2	0.00137	-28.8	0.325	nan	13.9	1
1380	107	45.1	-0.00133	27.5	0.374	nan	20.8	1
1390	67	12.2	-0.00167	38.2	0.327	nan	18.2	1
1400	67.2	17.6	0.00171	-39.3	0.369	nan	21.5	1
1400	120	25.1	-0.00152	33.3	0.262	nan	10.3	1
1400	86.8	22	-0.00153	33.8	0.351	nan	23.8	1
1400	31.5	29.6	-0.0015	33	0.296	nan	12.4	1
1410	28.9	51.4	-0.00152	33.4	0.362	nan	19.6	1
1410	104	46	-0.00128	26	0.33	nan	7.81	1
1410	6.85	18.8	0.00155	-34.4	0.346	nan	16.8	1
1420	107	27.1	-0.00173	39.9	0.362	nan	6.12	1
1420	61.5	38.7	-0.00247	63.2	0.218	nan	13.1	1
1420	51.2	46.9	0.00125	-25	0.367	nan	9.47	1
1420	54.1	37.9	-0.00153	33.6	0.325	nan	9.47	1
1420	49.8	4.93	0.00177	-41.3	0.325	nan	16.4	1
1430	42.2	39.7	-0.00152	33.4	0.335	nan	3.82	1
1430	30.2	27.7	-0.00189	45.1	0.303	nan	13.2	1
1430	106	12.7	0.00165	-37.7	0.335	nan	28.8	1
1430	127	34.1	-0.0021	51.6	0.296	nan	16.7	1
1430	117	48.3	0.00146	-31.6	0.372	nan	16.9	1
1440	44.2	44.5	0.00138	-29	0.372	nan	22.1	1
1460	72.3	44.3	-0.00168	38.6	0.299	nan	35.4	1
1460	22.9	38.6	-0.0021	51.8	0.265	nan	13.2	1
1460	37.2	49.1	-0.00188	44.6	0.326	nan	10.6	1
1460	36.1	38	-0.00449	126	0.0809	nan	6.81	1
1460	40.4	5.92	-0.00271	70.6	0.129	nan	32.3	1
1470	120	24.7	-0.00169	38.9	0.356	nan	4.21	1
1470	36.1	42.9	0.00176	-41.1	0.372	nan	5.97	1
1480	45.5	19.7	-0.00164	37	0.347	nan	4.48	1
1480	72.1	14.2	-0.00159	35.6	0.333	nan	22.2	1
1480	117	11.5	-0.00161	36.4	0.356	nan	31.1	1
1490	55.5	46.8	0.0016	-36	0.34	nan	18.4	1
1490	73.8	48.8	0.00151	-33.2	0.323	nan	18.4	1
1490	63.4	14.3	-0.00167	38.1	0.226	nan	17.3	1
1490	89	10.4	-0.00152	33.5	0.29	nan	20.6	1
1490	52.7	27.9	-0.00159	35.6	0.372	nan	17.3	1
1490	144	49.4	-0.00153	33.7	0.304	nan	27.9	1
1490	80.4	32.2	0.00137	-28.6	0.372	nan	3.12	1
1490	106	21.4	0.00156	-34.7	0.342	nan	19.8	1
1500	144	38.4	-0.00155	34.3	0.344	nan	7.29	1
1500	140	44.8	-0.00156	34.8	0.306	nan	7.29	1
1500	83.2	8.14	-0.00171	39.3	0.327	nan	19.9	1
1500	129	44.8	-0.00265	69	0.155	nan	10.7	1
1510	16.6	22.7	0.00169	-38.9	0.308	nan	6.75	1
1510	77.8	7.81	-0.00136	28.3	0.365	nan	10.7	1
1510	77.3	19.3	-0.00223	55.6	0.282	nan	6.44	1
1510	141	7.37	-0.0019	45.4	0.288	nan	27.6	1
1510	9.47	34.8	-0.00164	37.2	0.362	nan	13.8	1
1510	88.1	10.5	-0.00177	41.4	0.297	nan	8.48	1
1520	83.5	17.6	0.00147	-32	0.35	nan	6.44	1
1520	113	6.62	-0.00153	33.8	0.372	nan	21.2	1
1520	49.3	16.3	0.0101	-303	0.0238	nan	34.2	1
1520	131	18.5	0.00162	-36.6	0.306	nan	19.7	1
1520	110	35.6	-0.0019	45.4	0.329	nan	7.08	1
1530	26.3	7.71	-0.00238	60.5	0.183	nan	18.3	1
1530	103	7.25	0.00157	-34.9	0.319	nan	26.4	1
1530	135	5.05	-0.00264	68.7	0.245	nan	27.2	1
1530	64.3	26.3	0.00153	-33.8	0.349	nan	7.99	1
1540	112	50.9	0.00173	-40	0.292	nan	8.37	1
1540	79.3	8.8	-0.00179	42	0.305	nan	12.9	1
1540	76.2	21.3	-0.00143	30.5	0.344	nan	12.9	1
1550	36.6	35.6	0.00155	-34.4	0.345	nan	9.46	1
1550	37	25	-0.00137	28.8	0.352	nan	7.59	1
1550	44	28	-0.00159	35.7	0.342	nan	7.59	1
1560	98.1	36.6	-0.0014	29.6	0.315	nan	18.8	1
1560	134	52.8	-0.00151	33.3	0.346	nan	38.9	1
1560	11.1	27.9	0.00164	-37.3	0.325	nan	21.9	1
1570	75.6	26.1	-0.00237	60.1	0.266	nan	5.16	1
1570	76.2	31.2	-0.00149	32.4	0.355	nan	5.16	1
1580	5.67	6.53	-0.00156	34.8	0.374	nan	74.7	1
1580	117	43.8	0.00163	-36.9	0.34	nan	12.6	1
1580	96.4	5.96	-0.00312	83.5	0.172	nan	17	1
1580	79.8	9.79	0.0012	-23.5	0.366	nan	11.9	1
1590	55.7	8.2	-0.00187	44.4	0.265	nan	15.6	1
1590	94.1	38.4	-0.00163	37	0.363	nan	11.9	1
1590	78.9	32.1	-0.00145	31.4	0.369	nan	13.4	1
1590	143	41.3	0.00224	-56	0.217	nan	4.05	1
1590	22.4	22.1	-0.00161	36.4	0.342	nan	7.6	1
1590	73.5	47.3	-0.00155	34.3	0.325	nan	14.1	1
1600	59.6	44.9	-0.00139	29.4	0.353	nan	9.26	1
1600	122	30	0.00156	-34.8	0.282	nan	7.97	1
1600	55.7	36.4	-0.00164	37.1	0.371	nan	9.26	1
1600	4.98	40.1	0.00153	-33.7	0.301	nan	11.8	1
1600	16.3	36.8	-0.0017	39.1	0.292	nan	8.63	1
1600	99	51.3	-0.00127	25.5	0.336	nan	9.97	1
1610	84.6	32.4	-0.00147	32	0.356	nan	16.9	1
1610	6.85	18.7	-0.0019	45.5	0.316	nan	27.2	1
1610	33.6	14.1	-0.00158	35.2	0.278	nan	8.08	1
1620	44.9	31.5	-0.00151	33	0.322	nan	11.6	1
1620	10.7	46.1	-0.00201	48.9	0.306	nan	27.5	1
1620	110	5.07	-0.00187	44.3	0.245	nan	20.4	1
1630	139	24.2	-0.00165	37.5	0.362	nan	7.81	1
1630	35.9	29.4	-0.00158	35.2	0.34	nan	23.5	1
1630	58.6	40.5	-0.0021	51.6	0.29	nan	25.3	1
1630	135	17.7	0.00186	-44	0.324	nan	7.81	1
1640	135	47.8	-0.0402	1250	0.00369	nan	19.1	1
1640	77.8	11.8	-0.00144	30.8	0.351	nan	31.8	1
1640	114	5.54	-0.00405	113	0.0889	nan	30.4	1
1650	123	43.3	-0.00145	31.3	0.339	nan	6.8	1
1650	84.6	20.2	0.00156	-34.6	0.343	nan	16.4	1
1650	44.9	24	-0.00151	33.3	0.289	nan	7.65	1
1650	17.9	4.71	-0.00158	35.3	0.36	nan	27.6	1
1660	37.3	24.3	-0.00164	37.3	0.322	nan	7.65	1
1660	96.7	16.6	-0.00207	50.8	0.349	nan	16	1
1670	77.5	41.9	-0.00137	28.7	0.34	nan	11.3	1
1670	96.8	29.6	-0.00174	40.4	0.265	nan	12.4	1
1670	112	45.4	-0.00149	32.5	0.36	nan	21.8	1
1670	135	11.1	-0.00171	39.5	0.286	nan	5.61	1
1670	8.74	31.8	-0.00158	35.4	0.353	nan	46.8	1
1680	62.8	12.8	0.00143	-30.7	0.354	nan	32.7	1
1680	73.7	43.7	-0.00162	36.5	0.362	nan	19.5	1
1690	120	28.8	-0.00171	39.4	0.287	nan	63.9	1
1690	35.9	22.6	0.00136	-28.3	0.297	nan	22.2	1
1690	97.2	43.8	-0.00138	29	0.37	nan	14	1
1700	51.8	15.9	0.00137	-28.8	0.332	nan	31.6	1
1700	64.5	44.9	-0.00154	34.1	0.314	nan	21.7	1
1700	88.2	46	0.00145	-31.2	0.367	nan	7.16	1
1710	6.42	43.8	-0.00175	40.8	0.345	nan	26.4	1
1710	84.7	20.9	0.00149	-32.4	0.368	nan	18.5	1
1710	109	4.55	-0.00152	33.4	0.328	nan	16.8	1
1710	99.9	48	-0.00149	32.6	0.363	nan	10.5	1
1710	107	39.9	0.0013	-26.5	0.342	nan	10.5	1
1720	81.8	26.7	-0.00175	40.7	0.339	nan	12.6	1
1720	110	35.6	-0.0036	98.7	0.105	nan	16.6	1
1720	90.3	35.9	0.0014	-29.6	0.374	nan	12.6	1
1730	13.7	4.34	-0.00178	41.6	0.252	nan	27.9	1
1730	120	12.9	-0.00137	28.7	0.373	nan	8.48	1
1730	21.4	31.2	0.00171	-39.5	0.303	nan	13.8	1
1740	42	15.5	-0.0016	35.9	0.324	nan	20.1	1
1740	125	15.1	-0.00167	38	0.338	nan	38.9	1
1740	123	6.79	-0.00161	36.3	0.349	nan	42.9	1
1740	80.6	14.9	-0.00158	35.2	0.355	nan	18.5	1
1750	54.9	39.3	-0.0072	212	0.0402	nan	7.26	1
1750	141	47.5	-0.00123	24.2	0.369	nan	26.1	1
1750	48.2	36.6	0.00177	-41.3	0.342	nan	7.26	1
1750	54.3	46.9	-0.00185	43.8	0.255	nan	4.75	1
1760	33.4	35.6	-0.00156	34.8	0.359	nan	14.8	1
1760	122	14.7	0.00138	-29.1	0.372	nan	14.6	1
1760	40.7	52.7	-0.00159	35.5	0.362	nan	8.58	1
1760	134	7.03	-0.00195	47	0.245	nan	13.6	1
1760	90.9	40.2	-0.00159	35.7	0.334	nan	11.7	1
1760	92.8	51.7	0.00155	-34.4	0.372	nan	11.7	1
1760	36.2	45.4	0.00173	-39.9	0.339	nan	8.58	1
1760	18.4	25.1	-0.00161	36.2	0.3	nan	22.7	1
1770	51.6	10.6	-0.00344	93.5	0.127	nan	18.4	1
1770	8.15	4.82	0.00145	-31.4	0.371	nan	13.4	1
1770	44.9	41.2	-0.012	361	0.0149	nan	13.3	1
1770	140	48.1	0.00161	-36.2	0.346	nan	29.2	1
1780	66.4	38.9	0.00151	-33.1	0.337	nan	20.9	1
1780	16.7	29	-0.00224	55.9	0.223	nan	15.1	1
1790	137	9.2	-0.00183	43.2	0.263	nan	5.02	1
1790	7.91	26.2	-0.00176	40.9	0.312	nan	18.2	1
1790	33.6	33.7	0.00167	-38.2	0.328	nan	19.2	1
1790	134	5.47	-0.0016	35.9	0.342	nan	5.02	1
1790	23.7	17.2	-0.00135	28.1	0.342	nan	18.2	1
1790	106	52	0.00146	-31.4	0.357	nan	10.8	1
1800	65.2	48.6	-0.0016	36	0.333	nan	24.7	1
1800	116	47	-0.00189	45	0.297	nan	10.8	1
1800	79.4	28.4	0.00184	-43.5	0.291	nan	23.3	1
1810	35.2	8.85	-0.00147	31.8	0.369	nan	13.2	1
1810	111	38.6	-0.00171	39.2	0.354	nan	11.5	1
1810	135	43.5	-0.00158	35.3	0.341	nan	3.79	1
1810	110	27.2	-0.00182	42.9	0.333	nan	11.5	1
1810	46.1	39.4	0.00152	-33.6	0.295	nan	24	1
1810	114	5.79	0.00158	-35.4	0.335	nan	20	1
1810	95.7	14.3	0.00147	-31.9	0.328	nan	19	1
1820	19.6	20.2	-0.00155	34.5	0.343	nan	10.1	1
1820	143	18.5	-0.00149	32.4	0.289	nan	20.8	1
1820	122	29.6	-0.00185	43.7	0.334	nan	6.74	1
1820	32.2	42.1	-0.00128	26	0.37	nan	25.3	1
1830	137	32.8	0.00145	-31.1	0.32	nan	9.42	1
1830	133	41.5	0.00182	-43	0.335	nan	9.42	1
1830	6.83	40	-0.00243	61.9	0.156	nan	24.8	1
1830	134	41.4	-0.00185	43.8	0.231	nan	23.7	1
1830	90.4	51.5	0.00143	-30.8	0.37	nan	6.42	1
1840	18.1	31.9	-0.00146	31.7	0.327	nan	7.89	1
1840	30	23.7	-0.00135	28.3	0.369	nan	13.1	1
1840	58.8	38.3	-0.00174	40.3	0.304	nan	19.8	1
1850	84.4	44.3	-0.00152	33.6	0.353	nan	26.3	1
1850	90.5	10.6	-0.00165	37.4	0.309	nan	13.8	1
1850	44.7	18.1	0.00172	-39.6	0.314	nan	30.3	1
1850	15.2	6.32	0.00151	-33.2	0.367	nan	23.9	1
1860	78.3	19.9	-0.002	48.6	0.255	nan	4.4	1
1860	135	15.9	-0.00195	47	0.309	nan	11.2	1
1870	121	22.4	-0.0016	35.8	0.328	nan	13.9	1
1870	135	34	-0.00166	38	0.355	nan	11.2	1
1870	78.9	27.1	-0.00181	42.4	0.245	nan	15.8	1
1880	119	51.2	-0.0019	45.5	0.242	nan	26.4	1
1880	124	18	-0.00194	46.5	0.266	nan	21.8	1
1880	94.1	8.07	-0.00139	29.3	0.358	nan	14.9	1
1880	43	23.4	0.00143	-30.5	0.331	nan	5	1
1890	20.6	31	-0.00169	38.7	0.264	nan	16	1
1890	136	32.1	-0.00168	38.3	0.352	nan	7.12	1
1890	136	39.2	-0.00163	36.8	0.276	nan	7.12	1
1890	90.6	52	0.0017	-39.2	0.34	nan	19.6	1
1900	45.6	23.7	-0.00202	49.1	0.254	nan	10.6	1
1910	13.9	49.9	-0.00187	44.3	0.286	nan	22.4	1
1910	34.4	30.2	-0.00132	27.1	0.333	nan	26.6	1
1910	7.84	29.7	-0.00182	42.9	0.272	nan	26.6	1
1920	42.2	8.07	-0.00145	31.2	0.334	nan	29.5	1
1920	40	37.5	-0.00147	32	0.328	nan	27.1	1
1930	95.4	24.1	0.00144	-30.8	0.349	nan	15	1
1930	8.02	42.1	0.00148	-32.3	0.341	nan	4.24	1
1930	10.7	45.4	-0.00137	28.8	0.342	nan	4.24	1
1940	87.2	33.1	-0.00128	25.8	0.363	nan	3.82	1
1940	86	36.8	0.0014	-29.8	0.361	nan	3.82	1
1940	91.7	43.3	0.0018	-42.3	0.255	nan	8.68	1
1940	69.8	14.3	0.00143	-30.5	0.361	nan	11.7	1
1940	132	51.4	-0.00171	39.2	0.33	nan	28.1	1
1950	85.8	14.6	0.00177	-41.4	0.33	nan	45	1
1950	40.9	18.2	-0.00171	39.5	0.269	nan	37.1	1
1960	18.4	10.7	-0.00167	38.2	0.304	nan	11.3	1
1970	64.9	47.1	0.0015	-32.9	0.336	nan	3.79	1
1970	139	39.1	0.00146	-31.5	0.363	nan	23.8	1
1980	15.7	35.9	-0.00176	41	0.267	nan	10.2	1
1980	69.6	23.1	0.00176	-40.9	0.35	nan	8.68	1
1980	133	38	-0.00135	28.2	0.296	nan	17.6	1
1990	66.5	53	-0.00122	24.1	0.374	nan	21.7	1
1990	40	31.8	0.00142	-30.3	0.359	nan	13.2	1
1990	16.2	50.5	0.00133	-27.4	0.37	nan	18.4	1
1990	5.18	35.8	-0.00166	37.9	0.275	nan	18.4	1
1990	93	20.1	0.00121	-23.9	0.327	nan	26.8	1
2000	78.2	51.1	-0.00162	36.6	0.328	nan	19.1	1
2000	42	26.6	-0.00205	50.1	0.305	nan	14.9	1
2000	34.4	53.1	-0.00158	35.4	0.307	nan	20.3	1
2000	123	24.9	-0.00173	39.9	0.281	nan	9.82	1
2000	143	32.7	-0.00156	34.6	0.254	nan	11.9	1
2000	132	29	-0.00174	40.3	0.275	nan	9.82	1
2010	99.7	38.3	-0.0019	45.2	0.28	nan	26.9	1
2010	53.7	38.4	0.00166	-37.8	0.3	nan	11.4	1
2010	109	53.1	-0.00303	80.9	0.164	nan	9.22	1
2020	78.9	24.3	0.00154	-34.1	0.33	nan	16.5	1
2020	40.4	41.2	-0.00135	28	0.367	nan	7.16	1
2020	25.4	24	-0.00142	30.3	0.348	nan	9.25	1
2020	19.9	31.5	-0.0016	36.1	0.358	nan	9.25	1
2020	95.1	27.7	0.00173	-40	0.358	nan	3.94	1
2020	113	53.4	-0.00178	41.5	0.275	nan	22	1
2020	31.2	13.8	-0.00165	37.4	0.324	nan	11.7	1
2030	90.7	15.7	-0.00574	166	0.0585	nan	21.5	1
2030	71.4	4.81	-0.00183	43	0.268	nan	20.3	1
2030	10.3	10	-0.00265	68.9	0.188	nan	52.2	1
2040	133	50.8	0.00147	-31.9	0.36	nan	4.97	1
2040	25.3	15.8	-0.0019	45.4	0.274	nan	7.91	1
2040	126	12.3	-0.0017	39	0.349	nan	5.86	1
2040	101	17.1	-0.0024	60.9	0.22	nan	8.62	1
2040	32.6	19	0.00147	-32	0.36	nan	7.91	1
2040	132	11.7	-0.00225	56.4	0.237	nan	5.86	1
2040	128	49.5	0.00139	-29.2	0.35	nan	4.97	1
2040	94.2	22	0.00155	-34.2	0.271	nan	8.62	1
2050	24.8	28.2	-0.00203	49.4	0.311	nan	12	1
2050	21.4	16.1	0.00141	-29.9	0.354	nan	11.5	1
2050	54.4	16	0.00131	-26.8	0.336	nan	11.4	1
2050	109	18.2	0.0015	-32.7	0.301	nan	8.8	1
2050	100	18.6	-0.00174	40.4	0.322	nan	8.8	1
2050	53.4	8.61	0.0016	-36	0.362	nan	41.5	1
2060	53.2	5.12	0.00152	-33.4	0.332	nan	32.5	1
2060	55.5	48.1	-0.00178	41.6	0.336	nan	21.2	1
2060	122	25.1	-0.00187	44.4	0.213	nan	5.69	1
2060	13.4	25.9	-0.00277	72.5	0.169	nan	9.96	1
2060	87.7	15.5	-0.00166	37.8	0.32	nan	25.1	1
2060	39.3	34.5	0.00161	-36.4	0.351	nan	5.38	1
2060	126	28.8	-0.00178	41.5	0.374	nan	5.69	1
2070	25.9	33.5	-0.00186	44.1	0.348	nan	13.4	1
2070	40.7	29.3	-0.00169	38.9	0.347	nan	5.38	1
2070	51	49.4	-0.00126	25.3	0.318	nan	22.6	1
2070	41.3	22.3	0.00129	-26.4	0.344	nan	15.4	1
2070	76.5	20.7	-0.00142	30.4	0.364	nan	3.54	1
2080	105	14.8	0.00168	-38.3	0.333	nan	5.95	1
2080	5.9	24.9	-0.00212	52.4	0.32	nan	26.3	1
2080	95.9	33.2	0.00179	-42	0.312	nan	15.2	1
2080	76	24.2	0.00223	-55.8	0.233	nan	3.54	1
2080	37.6	13.6	-0.0015	32.7	0.35	nan	24.5	1
2080	125	32.2	-0.0014	29.6	0.34	nan	7.35	1
2090	81	31.4	-0.0014	29.6	0.333	nan	16.4	1
2100	117	31.6	-0.00168	38.5	0.339	nan	23.5	1
2100	82.6	39.9	-0.00196	47.3	0.22	nan	26.5	1
2100	139	39.8	0.00129	-26.2	0.358	nan	23.5	1
2100	41.6	27.5	0.00248	-63.7	0.175	nan	14.8	1
2110	41.9	9.56	-0.0017	39.2	0.324	nan	11.7	1
2110	69.8	47.3	-0.00147	32	0.341	nan	14.4	1
2110	34.5	44.1	0.00142	-30.2	0.349	nan	18.1	1
2110	60	30.7	-0.00177	41.3	0.299	nan	6.91	1
2110	85.9	22.7	0.0012	-23.5	0.371	nan	9.23	1
2110	52.1	7.03	-0.00154	34.2	0.288	nan	17.1	1
2110	36.1	48.2	0.00156	-34.6	0.367	nan	14.4	1
2120	108	13.3	-0.0015	32.7	0.37	nan	24.1	1
2120	144	25.2	0.00138	-29.2	0.348	nan	20.5	1
2120	54.4	39.2	-0.00145	31.1	0.331	nan	10.7	1
2130	144	28.4	0.00181	-42.5	0.329	nan	9.96	1
2130	42.8	37.6	0.00161	-36.4	0.322	nan	34.1	1
2140	69.5	16.3	0.00167	-38.1	0.365	nan	4.31	1
2140	78.5	9.12	0.00132	-27.1	0.348	nan	12	1
2140	101	29.9	-0.0019	45.4	0.355	nan	11.3	1
2150	87.2	11.7	0.00116	-22	0.355	nan	29.4	1
2150	144	47.2	-0.00169	38.8	0.356	nan	11.9	1
2160	133	47.9	-0.00124	24.8	0.334	nan	8.74	1
2160	141	46	-0.00142	30.2	0.367	nan	8.74	1
2160	64.2	52.7	0.00153	-33.8	0.314	nan	20	1
2160	16.4	19	-0.0015	32.8	0.341	nan	33.6	1
2170	123	31	-0.00141	30.1	0.366	nan	18.8	1
2170	131	47.7	0.00155	-34.3	0.343	nan	3.78	1
2170	135	48.6	-0.00245	62.5	0.201	nan	3.78	1
2180	59.2	29.1	-0.0016	36.1	0.344	nan	18.5	1
2180	64.8	7.56	-0.00234	59.1	0.251	nan	4.6	1
2180	46.7	43.3	-0.00155	34.4	0.37	nan	18.9	1
2190	80.3	25.6	-0.00178	41.7	0.306	nan	18.3	1
2190	55.6	23	0.00133	-27.5	0.347	nan	11.8	1
2190	21.2	20.6	0.00135	-28	0.367	nan	18.2	1
2190	96.4	16.8	0.00141	-30.1	0.342	nan	12.4	1
2190	54	34.8	-0.00146	31.7	0.32	nan	11.8	1
2190	23.6	14.5	-0.00267	69.5	0.196	nan	23.7	1
2210	27.4	52.9	-0.00157	35.1	0.211	nan	59.6	1
2210	30.2	30.8	-0.00173	39.9	0.338	nan	21.7	1
2220	68	20.9	0.00147	-31.8	0.363	nan	32	1
2220	23.9	14.2	0.0026	-67.2	0.229	nan	29.5	1
2220	106	7.36	-0.0014	29.8	0.361	nan	72.9	1
2230	31.6	4.96	0.00149	-32.6	0.347	nan	17	1
2240	28.5	36.9	-0.00159	35.6	0.366	nan	15.3	1
2240	125	34.8	-0.00221	55.2	0.21	nan	12.8	1
2240	46.4	36.5	-0.0018	42.2	0.27	nan	8.37	1
2240	78.2	40.9	-0.00157	35.1	0.366	nan	7.83	1
2240	14.8	23.6	-0.00189	45	0.289	nan	19.1	1
2250	140	17.7	-0.00162	36.7	0.34	nan	6.14	1
2250	137	39	0.00133	-27.6	0.353	nan	12.8	1
2250	143	12.8	-0.00155	34.4	0.35	nan	6.14	1
2250	44.2	52.1	-0.0015	32.7	0.302	nan	20.5	1
2260	118	52.7	-0.00167	38.2	0.342	nan	13.7	1
2260	10.2	14.3	-0.00159	35.5	0.337	nan	45.6	1
2260	59	20.7	0.00173	-40	0.327	nan	4.51	1
2260	115	17.8	-0.0016	35.8	0.331	nan	4.32	1
2270	116	16.6	0.00174	-40.4	0.281	nan	4.44	1
2270	43.8	15.8	-0.00171	39.5	0.304	nan	9.84	1
2280	101	18.7	-0.00168	38.4	0.373	nan	15.1	1
2280	18.1	35.3	0.00147	-32	0.361	nan	26.7	1
2280	84.9	50.2	-0.00152	33.3	0.356	nan	18.2	1
2280	50.5	23.1	-0.00142	30.2	0.359	nan	9.84	1
2280	45.9	33.4	-0.00138	29.1	0.335	nan	11.2	1
2280	65.8	19.4	-0.00121	23.7	0.358	nan	15.7	1
2280	108	12.7	-0.00157	35	0.36	nan	27.4	1
2290	6.03	33.3	-0.0028	73.5	0.167	nan	54.8	1
2290	60.4	26.2	0.00158	-35.4	0.321	nan	9.69	1
2300	13.4	19.6	0.00136	-28.3	0.368	nan	4.7	1
2300	86	35.4	-0.00151	33	0.338	nan	7.03	1
2300	11.7	15.2	-0.00465	132	0.0501	nan	4.7	1
2300	7.86	49.9	-0.00149	32.5	0.372	nan	3.05	1
2300	59.9	53.5	-0.00149	32.4	0.352	nan	26.7	1
2310	98.3	52	-0.0016	35.8	0.333	nan	9.88	1
2310	10.9	49.5	0.0017	-39	0.307	nan	3.05	1
2310	98.7	17.5	-0.00175	40.6	0.301	nan	34.5	1
2310	48.5	10.6	-0.00129	26.2	0.358	nan	17.8	1
2320	120	14.5	0.00141	-30	0.29	nan	24.1	1
2320	138	35.1	-0.00158	35.3	0.371	nan	22.8	1
2330	94.9	6.65	0.00163	-37	0.355	nan	29.4	1
2330	69.1	36.1	-0.00125	24.9	0.33	nan	18.1	1
2340	93.8	7.37	-0.00176	40.9	0.349	nan	17.1	1
2340	83.5	21	0.00146	-31.7	0.373	nan	17.1	1
2340	109	39.6	0.00144	-31	0.365	nan	7.95	1
2340	105	46.2	-0.00175	40.8	0.37	nan	7.95	1
2350	48	31.8	-0.00144	30.8	0.285	nan	10.8	1
2350	80.5	36.4	0.00165	-37.6	0.312	nan	20.8	1
2350	88.6	17.3	-0.00182	43	0.332	nan	12.3	1
2360	90.8	5.19	0.00119	-23.1	0.364	nan	9.14	1
2360	53.2	21.7	-0.00149	32.5	0.304	nan	25.1	1
2370	68	45	0.00153	-33.8	0.336	nan	21.7	1
2370	78.3	6.45	-0.00186	44.2	0.366	nan	31.8	1
2370	59.4	32	-0.0014	29.8	0.328	nan	24.9	1
2380	102	29.6	-0.00144	31.1	0.318	nan	11.9	1
2380	114	29.3	0.00158	-35.2	0.353	nan	11.9	1
2380	92.6	40.5	-0.00145	31.2	0.35	nan	14.5	1
2380	31.3	14.5	0.00162	-36.5	0.306	nan	12.8	1
2380	105	9.74	-0.00139	29.5	0.328	nan	7.68	1
2380	50	47	-0.00164	37.2	0.318	nan	13.8	1
2380	11.5	15.2	0.00549	-158	0.0692	nan	13.5	1
2380	64.7	13.1	0.00131	-26.9	0.362	nan	14.2	1
2390	133	5.76	-0.00138	29.1	0.37	nan	15.1	1
2390	58.4	16	-0.00206	50.4	0.309	nan	4.54	1
2400	139	32.9	0.0019	-45.5	0.281	nan	7.25	1
2400	141	39.9	0.00163	-36.7	0.351	nan	7.25	1
2410	14.6	12.1	0.00147	-31.8	0.34	nan	18.2	1
2410	107	24.7	-0.00141	29.8	0.327	nan	15.3	1
2410	131	35	0.00135	-28.2	0.342	nan	25.8	1
2420	125	12.8	0.00154	-34.1	0.354	nan	21.6	1
2420	93.1	13.7	-0.00189	45	0.274	nan	11.2	1
2420	104	16	-0.00216	53.4	0.202	nan	11.2	1
2420	91.6	5.61	-0.00193	46.2	0.283	nan	16.3	1
2430	124	35.4	-0.00152	33.5	0.369	nan	13.4	1
2440	113	9.72	0.00163	-36.8	0.273	nan	9.88	1
2440	10.1	9.37	0.0014	-29.5	0.364	nan	9.71	1
2440	57.1	32.7	-0.00147	32	0.325	nan	33.9	1
2440	90.8	11.6	0.00131	-26.7	0.353	nan	39.8	1
2440	20.3	24	-0.00174	40.4	0.296	nan	17.6	1
2450	133	24.6	-0.00163	36.8	0.334	nan	44	1
2460	91.9	14.5	0.00123	-24.2	0.362	nan	8.73	1
2460	81	37	0.00134	-27.9	0.361	nan	9.27	1
2460	75.1	44.2	0.00177	-41.3	0.364	nan	9.27	1
2460	130	22.9	0.00148	-32.3	0.371	nan	11	1
2460	132	10.9	-0.00152	33.3	0.304	nan	12.1	1
2470	50.7	38.9	-0.0016	35.9	0.314	nan	23.7	1
2470	99.9	4.91	-0.00199	48.3	0.31	nan	19.2	1
2470	67.7	5.82	0.00152	-33.5	0.342	nan	32.2	1
2480	121	49.3	-0.00157	35.1	0.294	nan	20.4	1
2490	116	29.4	-0.00149	32.4	0.368	nan	21.5	1
2490	83.4	38.6	-0.00138	29.2	0.31	nan	40.3	1
2490	38.1	41.3	-0.00154	34	0.351	nan	26	1
2490	116	10.5	-0.00265	68.9	0.236	nan	40.8	1
2500	137	45	-0.00123	24.4	0.374	nan	40.8	1
2500	92.1	43.3	0.00141	-29.9	0.305	nan	26.2	1
2500	41.1	21	-0.00178	41.7	0.35	nan	13.9	1
2500	29	14.2	0.00132	-27.2	0.361	nan	13.9	1
2500	79.4	20.3	-0.00161	36.3	0.329	nan	9.1	1
2500	19.4	37.4	-0.0016	35.9	0.276	nan	25	1
2510	85.9	14	0.00134	-27.9	0.348	nan	7.09	1
2510	130	52.2	0.00145	-31.4	0.364	nan	7.98	1
2510	125	46.1	0.00149	-32.5	0.325	nan	6.72	1
2510	34.3	47.3	-0.00183	43.3	0.244	nan	22.9	1
2530	92.1	48.2	0.00158	-35.4	0.328	nan	19.8	1
2530	44.5	36.8	-0.00146	31.6	0.359	nan	6.85	1
2530	52.7	23.3	0.00145	-31.4	0.367	nan	11.1	1
2540	75.9	26.2	0.00177	-41.3	0.277	nan	22	1
2540	145	23.8	0.00178	-41.6	0.21	nan	24.8	1
2540	22.6	52.9	0.00277	-72.5	0.175	nan	31.3	1
2550	120	24.1	-0.00146	31.4	0.337	nan	23.5	1
2550	71.1	33.9	0.00152	-33.5	0.315	nan	22.9	1
2550	15.6	42.1	0.00145	-31.4	0.357	nan	9.81	1
2550	43.6	16.5	0.00165	-37.6	0.354	nan	32.5	1
2570	23.9	50.8	-0.00167	38	0.309	nan	14.1	1
2570	121	20.4	-0.0016	36.1	0.352	nan	17.1	1
2580	107	11.5	-0.00192	45.9	0.247	nan	17.1	1
2580	35.5	43.3	-0.00271	70.8	0.229	nan	7.32	1
2590	103	46.3	0.00168	-38.4	0.277	nan	23.2	1
2590	10.2	40.7	-0.00162	36.5	0.336	nan	31.6	1
2590	79.5	44.3	0.00158	-35.5	0.32	nan	19.7	1
2590	140	41.3	0.00142	-30.3	0.367	nan	6.1	1
2590	120	22.4	-0.00153	33.7	0.371	nan	17.9	1
2600	82.4	10.2	-0.00184	43.6	0.369	nan	8.43	1
2610	68.2	32.8	0.00143	-30.6	0.348	nan	17.3	1
2610	87.6	29	-0.00187	44.3	0.295	nan	14.3	1
2610	101	12.6	0.00157	-35	0.36	nan	9.77	1
2610	58.9	47.4	-0.00129	26.3	0.368	nan	17.3	1
2620	82	15.8	-0.00136	28.4	0.329	nan	14.3	1
2620	46.6	21.6	-0.00141	30.1	0.335	nan	9.18	1
2630	84	45.8	0.00131	-26.8	0.331	nan	13.4	1
2630	67.9	39.9	0.00129	-26.3	0.332	nan	12.8	1
2630	51.4	12.9	-0.0016	35.9	0.289	nan	31.7	1
2630	81.5	32.6	0.00172	-39.7	0.275	nan	13.4	1
2630	71.7	52.1	0.00156	-34.8	0.325	nan	12.8	1
2640	8.5	49.8	-0.00174	40.2	0.331	nan	26.5	1
2640	45.7	30.3	-0.00156	34.8	0.344	nan	21.9	1
2640	83.1	18.2	0.00169	-38.7	0.296	nan	16.5	1
2650	10.7	53.4	-0.00149	32.5	0.356	nan	29.4	1
2650	141	11.5	0.00166	-37.9	0.274	nan	13.6	1
2660	105	9.19	-0.00184	43.6	0.245	nan	21.1	1
2660	19.7	19.1	-0.00147	31.8	0.368	nan	79.4	1
2670	79.4	31.1	-0.00187	44.3	0.352	nan	9.27	1
2670	130	6.21	0.00168	-38.4	0.326	nan	39.2	1
2670	113	41.7	0.00133	-27.5	0.302	nan	35.2	1
2670	76.7	46.3	0.0016	-36	0.343	nan	36.6	1
2680	103	23.6	-0.00147	31.9	0.328	nan	23.7	1
2690	81	32.9	0.00125	-24.8	0.34	nan	22.1	1
2690	8.14	13.8	-0.0012	23.4	0.372	nan	46.1	1
2690	109	11.9	-0.00148	32.2	0.353	nan	23.2	1
2700	65.9	19.2	0.00172	-39.6	0.327	nan	4.77	1
2710	43	28.4	0.00123	-24.2	0.353	nan	23.6	1
2710	140	42.2	0.00171	-39.3	0.353	nan	34.6	1
2720	47.7	49.5	-0.00142	30.4	0.328	nan	20	1
2740	15.2	13	0.00147	-31.7	0.324	nan	31	1
2740	77.3	21.9	0.00156	-34.8	0.368	nan	23.5	1
2740	28.8	41.2	0.00155	-34.3	0.352	nan	5.8	1
2750	87.4	47.2	-0.00146	31.5	0.361	nan	8.85	1
2750	26.3	25.5	-0.00153	33.8	0.357	nan	15.9	1
2750	139	45.9	0.00145	-31.3	0.321	nan	31.1	1
2750	112	30.1	0.00167	-38	0.36	nan	4.25	1
2750	87.7	47.2	0.00159	-35.6	0.252	nan	13.6	1
2760	114	38.6	-0.00194	46.6	0.268	nan	8.66	1
2760	104	21.8	-0.00179	41.9	0.328	nan	19.3	1
2760	135	49.9	-0.00238	60.3	0.21	nan	23.8	1
2780	121	43.8	-0.0016	35.9	0.317	nan	16.3	1
2780	125	6.76	-0.00237	60.2	0.225	nan	10.3	1
2780	112	9.32	0.00141	-30	0.372	nan	13.4	1
2790	48.8	10	0.0015	-32.9	0.327	nan	36.3	1
2790	15.7	50.6	-0.00142	30.4	0.368	nan	51.4	1
2800	80.2	28.2	0.00174	-40.2	0.313	nan	17.7	1
2800	128	25.1	0.00137	-28.6	0.372	nan	28.6	1
2800	92	11.8	0.0148	-451	0.177	nan	20.2	1
2810	92.4	7.78	0.0106	-317	0.0238	nan	35	1
2810	137	45	0.00153	-33.8	0.311	nan	6.83	1
2810	17	37.9	-0.00141	29.9	0.365	nan	9.06	1
2820	11.7	25.9	0.00167	-38.3	0.357	nan	8.5	1
2820	110	11.9	0.00124	-24.6	0.36	nan	9.42	1
2830	43.6	32.2	-0.00163	36.8	0.264	nan	22.8	1
2830	116	37.3	-0.0016	36	0.338	nan	43.4	1
2840	23.5	20.3	-0.00186	43.9	0.302	nan	18.5	1
2850	105	49.6	0.00159	-35.7	0.362	nan	35	1
2850	44	16.7	-0.00151	33	0.36	nan	10.8	1
2850	60.9	29.6	0.00149	-32.4	0.355	nan	21.2	1
2850	114	26.6	0.00143	-30.7	0.332	nan	14.2	1
2850	23.8	16.8	-0.00146	31.7	0.303	nan	12.6	1
2860	36.3	15.8	0.0012	-23.3	0.373	nan	12.6	1
2860	90.8	6.38	-0.00134	27.9	0.364	nan	25.6	1
2860	112	20	-0.00134	27.7	0.324	nan	25.6	1
2870	117	5.89	-0.00179	41.9	0.3	nan	56.3	1
2870	61.8	36.7	-0.00152	33.6	0.34	nan	16.9	1
2880	36.8	27.2	-0.00193	46.3	0.34	nan	14.3	1
2880	91.6	50.9	-0.00184	43.6	0.313	nan	18.3	1
2880	106	5.23	-0.00175	40.5	0.324	nan	21.9	1
2880	39.8	7.82	0.00146	-31.5	0.31	nan	14.9	1
2880	86.6	16.3	0.00133	-27.5	0.351	nan	17.4	1
2890	139	44.2	-0.00177	41.3	0.317	nan	11.9	1
2890	39.6	44.1	-0.00158	35.3	0.312	nan	25.6	1
2890	80.3	26.2	0.00146	-31.7	0.349	nan	22.4	1
2900	110	26.8	-0.00144	31	0.322	nan	9.64	1
2900	135	50.9	0.0014	-29.8	0.308	nan	7.63	1
2920	93.4	48.4	-0.00135	28.2	0.344	nan	20.4	1
2920	73	48.6	0.00145	-31.2	0.371	nan	19.8	1
2920	8.85	48.8	0.00176	-40.9	0.328	nan	27.4	1
2930	26.8	28.1	-0.00141	30.1	0.336	nan	14.8	1
2930	140	32	-0.00141	30.1	0.374	nan	21	1
2930	12.5	12.1	-0.00169	38.8	0.355	nan	21.5	1
2940	104	39.2	0.00154	-34.2	0.346	nan	11.9	1
2940	105	24.9	0.00137	-28.6	0.333	nan	14.4	1
2940	39.8	22.7	0.00152	-33.5	0.256	nan	78.2	1
# Refeyn DiscoverMP; 2024.2.1; Refeyn Ltd; www.refeyn.com; email: support@refeyn.com
# Time created: 2025-02-28 14:07:47
# Time changed: 2025-10-20 15:40:21
# Version commit: 7df0bc1dff5c673bd991688354ce003941012fb9
3h_Cdt1_MHA_R2
frame_indices	x_coords	y_coords	contrasts	calibrated_values	fit_errors	diffblur_errors	neareast_neighbour_distances	selections
5	74.7	36.9	0.00174	-40.4	0.308	nan	46.4	1
9	121	34.3	-0.00136	28.4	0.309	nan	46.4	1
14	54.2	45.6	-0.000929	14.9	0.373	nan	36.1	1
15	69.6	13	-0.00154	34	0.258	nan	36.1	1
27	20.6	42.8	-0.00119	23.2	0.354	nan	57.9	1
32	138	7.46	-0.00211	52	0.196	nan	73.6	1
79	129	37.7	-0.00167	38.1	0.344	nan	4.98	1
83	126	41.8	0.00297	-79	0.281	nan	4.98	1
86	123	37.5	-0.00304	81.2	0.208	nan	5.02	1
91	73.7	38.3	-0.00215	53.2	0.322	nan	7.06	1
102	121	51	0.00134	-27.7	0.325	nan	42.7	1
106	80.2	36.8	-0.00142	30.3	0.293	nan	42.7	1
118	76.7	38.4	0.00143	-30.7	0.313	nan	57.4	1
122	141	49.9	-0.00287	75.9	0.207	nan	65.7	1
124	74.2	37.8	-0.00274	71.8	0.169	nan	68.2	1
163	142	49	0.0037	-102	0.0825	nan	7.74	1
163	135	45.7	-0.00285	75.2	0.166	nan	7.74	1
169	133	5.04	-0.00143	30.6	0.261	nan	inf	1
188	136	45.8	0.00216	-53.5	0.159	nan	72.4	1
202	143	49.9	-0.003	79.9	0.275	nan	inf	1
210	109	28	-0.00138	29.2	0.334	nan	32.8	1
229	20.3	32.5	-0.0013	26.5	0.313	nan	16.7	1
233	138	24.2	0.00105	-18.6	0.337	nan	15.8	1
253	142	50	0.00261	-67.7	0.184	nan	inf	1
267	25.3	30.3	-0.00184	43.5	0.19	nan	49.3	1
269	74	37.7	0.00271	-70.6	0.226	nan	49.3	1
277	89.8	35	-0.00136	28.4	0.326	nan	15.5	1
277	74.5	37.3	-0.00236	59.9	0.203	nan	15.5	1
285	74.2	37.3	0.00238	-60.5	0.253	nan	548	1
305	18.1	34.1	-0.00131	26.9	0.331	nan	30.7	1
349	53.9	14.1	-0.00271	70.7	0.131	nan	27.4	1
371	79	10.3	-0.00174	40.4	0.207	nan	inf	1
386	78.7	10.5	0.00207	-50.6	0.177	nan	inf	1
408	22.7	6	-0.00149	32.6	0.249	nan	41.5	1
414	48.7	50.9	-0.00157	35	0.327	nan	28.3	1
415	73.8	37.7	0.00223	-55.7	0.293	nan	28.3	1
420	5.1	26	-0.00148	32.2	0.317	nan	12.8	1
486	133	12.4	-0.00127	25.6	0.368	nan	32.4	1
505	18.4	37.9	-0.00143	30.7	0.282	nan	16.3	1
531	68.7	37.5	0.00114	-21.5	0.368	nan	25.2	1
544	76.7	37.8	0.0018	-42.4	0.278	nan	inf	1
558	76.8	38.2	-0.00219	54.4	0.298	nan	20.4	1
564	19.1	41.1	-0.00123	24.4	0.352	nan	8.33	1
588	87.9	15.7	-0.00114	21.6	0.342	nan	11	1
591	73.3	28	-0.00146	31.5	0.322	nan	12.1	1
595	121	29.4	-0.00356	97.4	0.062	nan	35.8	1
606	76.8	38	-0.00241	61.3	0.226	nan	40.7	1
612	9.07	41	-0.00128	25.8	0.366	nan	119	1
621	76.9	38	0.00214	-52.7	0.244	nan	15.3	1
661	5.51	39.6	-0.00142	30.4	0.308	nan	inf	1
697	121	20.5	-0.0013	26.6	0.317	nan	19.2	1
705	6.16	26.3	-0.00131	27	0.365	nan	17.9	1
738	36.5	45.7	-0.00116	22.1	0.352	nan	25.9	1
780	144	28	-0.0019	45.2	0.227	nan	34	1
794	87.9	46.8	-0.00114	21.4	0.367	nan	9.25	1
832	37.9	30.1	0.00134	-27.8	0.317	nan	63.7	1
865	107	16	-0.00114	21.7	0.355	nan	94	1
896	20.2	53	-0.0015	32.8	0.257	nan	64.3	1
902	20.1	53	0.00169	-38.6	0.178	nan	55.7	1
905	73.7	38.1	0.00172	-39.8	0.297	nan	3.42	1
919	25	14.4	-0.00133	27.4	0.345	nan	75.3	1
923	99.2	27.3	-0.00536	154	0.0368	nan	75.3	1
947	99.2	27.4	0.0052	-149	0.0501	nan	43.3	1
984	103	10.8	-0.00372	102	0.0833	nan	11.5	1
987	103	35.4	-0.00158	35.3	0.245	nan	15.3	1
1020	106	20.4	-0.00137	28.7	0.343	nan	25.6	1
1030	86.5	38.9	-0.00151	33.1	0.235	nan	20.3	1
1040	110	10.6	-0.000998	17.1	0.353	nan	37	1
1140	115	31.5	-0.00104	18.4	0.342	nan	37.9	1
1160	59.8	13.7	-0.00112	21.1	0.327	nan	36.7	1
1160	128	37.8	-0.00328	88.6	0.23	nan	29.2	1
1170	116	11	-0.00111	20.6	0.366	nan	20.4	1
1190	11	47.1	-0.00198	47.9	0.178	nan	42.3	1
1210	74	38.3	0.0015	-32.8	0.33	nan	29.5	1
1270	8.82	27.5	-0.00184	43.5	0.198	nan	1300	1
1300	129	40	-0.00158	35.5	0.244	nan	29.5	1
1300	107	20.7	-0.00559	161	0.0448	nan	29.5	1
1310	107	20.7	0.00497	-142	0.0368	nan	28.4	1
1320	130	37	0.00211	-51.9	0.291	nan	28.4	1
1350	33.5	45.6	-0.00229	57.5	0.136	nan	inf	1
1400	128	39.7	-0.00393	109	0.218	nan	969	1
1410	75.1	36.7	0.00215	-53.1	0.28	nan	43.3	1
1410	116	13.7	-0.00163	36.9	0.26	nan	1250	1
1430	136	51.7	-0.00784	231	0.0214	nan	inf	1
1450	74.5	37	0.00169	-38.7	0.328	nan	23	1
1490	128	39.8	-0.00352	96.2	0.212	nan	119	1
1500	69	41.1	-0.00119	23.1	0.364	nan	42.4	1
1510	4.79	50.3	-0.00147	32	0.323	nan	inf	1
1530	42.5	20.1	-0.00142	30.2	0.295	nan	20	1
1600	99.1	43.9	0.00113	-21.3	0.316	nan	4.77	1
1600	59.7	37.6	-0.00217	53.7	0.171	nan	39.9	1
1630	7.02	42.5	-0.00201	48.7	0.14	nan	19.2	1
1630	22.4	30.9	-0.00181	42.6	0.149	nan	19.2	1
1640	64.6	53.4	-0.00101	17.4	0.371	nan	18.4	1
1650	17.2	45.5	-0.00129	26.4	0.31	nan	32.6	1
1670	46.1	42.1	-0.00225	56.3	0.154	nan	39.2	1
1670	132	8.41	-0.00154	33.9	0.267	nan	39.1	1
1710	140	20.9	-0.00136	28.4	0.313	nan	12.5	1
1720	73.9	38.5	-0.00182	42.9	0.242	nan	48	1
1730	17.1	45	0.00132	-27.1	0.359	nan	105	1
1830	75.8	37	-0.00192	45.9	0.26	nan	24.7	1
1860	30.5	35.1	0.00102	-17.7	0.367	nan	22.4	1
1860	131	38.8	0.00337	-91.4	0.158	nan	100	1
1870	131	39.2	-0.00145	31.3	0.282	nan	236	1
1880	64.5	41.4	-0.00263	68.2	0.116	nan	33.9	1
1880	36.8	39.1	-0.00175	40.6	0.234	nan	inf	1
1950	72	39	-0.00159	35.7	0.319	nan	12.8	1
2000	81.3	47.9	-0.00102	17.7	0.348	nan	82.9	1
2040	42.6	5.7	-0.00136	28.3	0.328	nan	34.4	1
2060	131	19.6	0.00104	-18.3	0.374	nan	103	1
2110	130	37.9	0.0018	-42.3	0.241	nan	inf	1
2130	104	15.4	-0.0185	567	0.00927	nan	inf	1
2150	49.4	43.1	-0.00201	48.7	0.192	nan	42.7	1
2150	54.2	49.4	-0.00176	40.9	0.277	nan	8.09	1
2160	48.9	43.2	0.00204	-49.8	0.211	nan	8.09	1
2160	28.7	50	-0.0013	26.5	0.327	nan	21.4	1
2160	131	38.4	-0.00418	117	0.134	nan	39.4	1
2170	54.3	49.6	0.00185	-43.7	0.226	nan	47.8	1
2210	76.6	37.3	-0.00177	41.3	0.33	nan	38.4	1
2280	5.07	44.3	-0.00149	32.6	0.291	nan	93.3	1
2290	110	21	-0.00137	28.8	0.291	nan	12.6	1
2300	52.2	33.5	-0.00159	35.6	0.27	nan	inf	1
2330	28.3	37.2	-0.00217	53.7	0.192	nan	12	1
2340	4.82	48.6	0.00128	-25.8	0.343	nan	inf	1
2400	17.4	19.7	-0.0013	26.4	0.349	nan	59.4	1
2410	76.2	37.1	-0.00202	49.1	0.356	nan	7.31	1
2420	100	17.1	-0.00165	37.5	0.261	nan	22.7	1
2480	117	31	-0.00164	37.3	0.235	nan	62.8	1
2490	126	37.5	0.00112	-21	0.366	nan	9.86	1
2490	128	28	-0.00118	22.7	0.334	nan	9.86	1
2490	39.5	19.7	0.00127	-25.6	0.356	nan	30.5	1
2510	141	12.8	-0.00473	134	0.0439	nan	inf	1
2520	141	12.8	0.00488	-139	0.0428	nan	32.2	1
2700	100	45.3	-0.00267	69.3	0.0995	nan	79.6	1
2780	128	11.2	-0.00316	84.7	0.0995	nan	18.3	1
2790	138	30.9	0.000949	-15.6	0.366	nan	122	1
2840	89.1	29.5	-0.00285	75.2	0.0987	nan	40.4	1
2850	101	42.5	-0.00179	41.8	0.252	nan	61.8	1
2860	39.9	31	-0.00107	19.5	0.334	nan	28.4	1
2910	83.1	25.8	0.00418	-117	0.28	nan	48.4	1
2920	85.9	24	0.00941	-281	0.0279	nan	37.2	1
2940	16.1	52.1	0.00119	-23.2	0.364	nan	30.8	1
2940	90.4	20	0.00529	-152	0.04	nan	18	1
3h_geminin_only_R1
frame_indices	x_coords	y_coords	contrasts	calibrated_values	fit_errors	diffblur_errors	neareast_neighbour_distances	selections
5	121	10.4	-0.00218	54.1	0.246	nan	19.9	1
6	21.2	19.4	-0.00214	52.9	0.21	nan	13	1
6	101	10.7	-0.00234	59.1	0.255	nan	7.7	1
6	8.48	21.8	-0.00163	36.8	0.31	nan	9.43	1
6	124	37.5	-0.00235	59.5	0.324	nan	7.53	1
7	54.7	31.4	-0.00254	65.4	0.224	nan	4.24	1
7	122	44.9	-0.00266	69.2	0.174	nan	7.53	1
7	44.4	31.8	-0.00179	41.9	0.337	nan	10.1	1
8	55.8	6.24	-0.00212	52.3	0.302	nan	15.6	1
8	62.6	28.2	-0.00266	69.1	0.25	nan	8.44	1
9	83.9	6.67	-0.00278	72.9	0.233	nan	17.6	1
9	141	33.2	-0.00168	38.5	0.276	nan	17.3	1
10	101	18.3	-0.00189	45.2	0.314	nan	7.69	1
11	40.9	10.7	-0.00238	60.3	0.309	nan	15.6	1
11	10.7	30.9	-0.00211	51.9	0.304	nan	8.32	1
11	131	47.4	-0.00168	38.4	0.314	nan	8.96	1
12	53.8	35.5	-0.00221	55.1	0.27	nan	4.24	1
13	124	37.6	0.0023	-58	0.281	nan	5.73	1
14	54.3	28.1	-0.00238	60.4	0.304	nan	6.35	1
14	115	10.2	-0.00161	36.1	0.369	nan	13.5	1
15	143	16	-0.00218	54.1	0.348	nan	12	1
16	60.7	28.4	-0.00259	67	0.276	nan	6.35	1
16	45.5	50.9	-0.00189	45	0.305	nan	14.5	1
16	134	7.41	-0.00172	39.8	0.31	nan	7.11	1
17	104	17.9	-0.00234	59	0.225	nan	10.1	1
17	35	22.1	-0.00208	51.1	0.328	nan	3.94	1
17	58.5	34.9	-0.00293	77.6	0.179	nan	4.78	1
17	38.8	31.6	-0.00185	43.7	0.294	nan	10.2	1
18	27.6	46.6	-0.00247	63.3	0.162	nan	13.2	1
18	51.5	11.5	-0.00237	59.9	0.232	nan	16.8	1
18	50.2	37.2	-0.00184	43.4	0.298	nan	8.64	1
18	120	42	-0.00243	61.9	0.235	nan	5.73	1
19	31.2	21.1	0.00227	-57	0.322	nan	3.94	1
20	127	13.4	0.00144	-31.1	0.359	nan	7.88	1
20	135	47.9	-0.00181	42.5	0.358	nan	15.5	1
23	72.9	8.72	-0.00317	85.2	0.187	nan	8.69	1
24	77.4	16.2	-0.00234	59.1	0.305	nan	8.69	1
25	39	14.2	-0.00204	49.8	0.322	nan	15.2	1
26	6.72	33.7	-0.00245	62.6	0.35	nan	22.1	1
27	104	15	-0.00235	59.6	0.345	nan	20.2	1
27	106	35.3	-0.00206	50.5	0.232	nan	20.5	1
27	37.6	41.2	0.00203	-49.3	0.25	nan	11.7	1
29	9.82	9.38	-0.00297	79	0.199	nan	24.5	1
29	133	20.7	-0.00265	68.8	0.179	nan	9.82	1
29	51.5	5.4	-0.00183	43.2	0.27	nan	6.64	1
30	78.3	31.4	-0.00244	62.3	0.239	nan	10.5	1
30	63.8	15.9	-0.00229	57.7	0.31	nan	10.6	1
30	124	17.2	-0.0025	64.1	0.206	nan	9.86	1
30	87.5	52.3	-0.00222	55.3	0.282	nan	22.9	1
31	141	12.3	-0.00216	53.6	0.36	nan	11.3	1
31	64.8	42.9	-0.00201	48.8	0.334	nan	16.9	1
32	48.4	14.8	-0.00268	69.9	0.213	nan	6.67	1
32	75.6	8.73	-0.0017	39.1	0.356	nan	13.8	1
32	13.7	38	0.00173	-40	0.372	nan	5.62	1
34	118	8.95	0.00319	-85.9	0.265	nan	10.4	1
36	129	49.9	-0.00268	69.7	0.264	nan	15.7	1
37	23	21.6	-0.00183	43.2	0.261	nan	18.5	1
38	67.3	14	-0.00205	50	0.323	nan	13.3	1
38	28.1	41.3	-0.00199	48.2	0.263	nan	13.2	1
38	48.2	49.9	-0.00231	58.1	0.221	nan	11.9	1
39	138	36.8	-0.00181	42.6	0.295	nan	8.42	1
40	84.4	18	-0.00214	52.8	0.311	nan	6.72	1
41	43.3	28.8	-0.00226	56.6	0.244	nan	13.8	1
41	56.5	24.7	-0.00365	100	0.169	nan	13.8	1
41	101	13.2	-0.00189	45	0.316	nan	6.91	1
41	36.4	51.6	-0.0018	42.1	0.287	nan	11.9	1
42	77.1	45.9	-0.00209	51.2	0.285	nan	12.8	1
43	83.2	11.4	-0.00194	46.7	0.31	nan	6.72	1
43	65.3	41	-0.00197	47.5	0.323	nan	12.8	1
43	91.7	47.5	-0.00189	44.9	0.358	nan	13.8	1
44	4.77	28.9	-0.00234	59	0.279	nan	19.4	1
45	115	20.7	-0.00198	48	0.269	nan	13.1	1
45	128	41.1	-0.00263	68.1	0.364	nan	24.1	1
46	94.5	16.7	-0.00368	101	0.169	nan	6.91	1
46	102	38.6	-0.00159	35.7	0.358	nan	11	1
47	42.7	50.5	-0.00217	53.7	0.306	nan	24.6	1
48	24.1	27.8	-0.00194	46.5	0.266	nan	19.4	1
49	60.4	22.7	-0.00238	60.4	0.234	nan	4.57	1
49	7.37	5.14	0.00192	-46.1	0.312	nan	6.93	1
51	93.9	28.6	-0.00248	63.6	0.257	nan	10.2	1
51	47.1	4.93	-0.00196	47.3	0.277	nan	7.76	1
54	7.79	12.1	-0.00187	44.5	0.328	nan	6.93	1
54	112	47.4	-0.00202	49	0.372	nan	3.42	1
57	30.2	48.7	-0.0022	54.8	0.277	nan	20	1
59	136	36	-0.00266	69.3	0.265	nan	6.19	1
60	120	4.7	-0.00192	46.1	0.301	nan	19.9	1
61	72.7	43	-0.00303	80.9	0.241	nan	6.19	1
62	136	16.1	0.00169	-38.9	0.335	nan	13.1	1
62	33.3	28.9	-0.00213	52.5	0.226	nan	18.3	1
62	67.1	40.3	-0.00264	68.5	0.33	nan	6.19	1
63	49	47.5	-0.00359	98.3	0.152	nan	13	1
63	68.8	18.4	-0.00323	87.1	0.148	nan	10.9	1
63	136	29.2	-0.00205	50	0.202	nan	4.87	1
63	102	40.4	0.00177	-41.2	0.358	nan	13.1	1
65	9.88	11.5	-0.00173	40.1	0.358	nan	13.4	1
67	82.8	50.6	-0.00287	75.7	0.23	nan	18.8	1
67	15.9	23.6	-0.0017	38.9	0.345	nan	11.5	1
70	64.6	39.8	-0.00293	77.8	0.243	nan	8.34	1
70	92.3	5.26	-0.00199	48.3	0.268	nan	15.3	1
70	51.3	50.8	-0.00184	43.5	0.321	nan	5.44	1
71	121	7.25	-0.00213	52.6	0.277	nan	5.2	1
71	118	24	-0.00284	74.8	0.166	nan	10.1	1
71	86.2	25.9	-0.00214	52.8	0.313	nan	6.43	1
71	51.9	21.1	0.00149	-32.4	0.322	nan	8.39	1
71	11.4	34.2	-0.00184	43.4	0.289	nan	3.3	1
72	63.3	25.9	-0.00256	66	0.215	nan	11.5	1
72	32.1	44.8	-0.00203	49.5	0.335	nan	4.98	1
73	48.8	46	-0.00259	66.9	0.194	nan	5.44	1
73	81.9	30.8	-0.00216	53.5	0.306	nan	6.43	1
74	19.8	41.7	-0.00212	52.2	0.299	nan	7.93	1
74	138	50.3	-0.00155	34.5	0.332	nan	12.2	1
75	14.6	34.9	0.00213	-52.4	0.352	nan	3.3	1
75	117	47	-0.00181	42.5	0.283	nan	9.65	1
76	80.6	19.3	-0.00194	46.7	0.302	nan	8.69	1
76	6.95	33	-0.00278	72.9	0.212	nan	4.61	1
76	6.45	40.1	-0.00227	56.9	0.346	nan	7.1	1
77	116	8.83	0.00273	-71.3	0.256	nan	15.1	1
77	136	25.3	0.00196	-47.1	0.347	nan	25.2	1
77	25.3	28.4	0.00165	-37.6	0.328	nan	9.88	1
78	76.3	41.6	-0.00245	62.4	0.322	nan	7.73	1
79	106	20.6	0.00187	-44.5	0.368	nan	9.88	1
79	16.3	24.4	-0.00289	76.5	0.244	nan	9.88	1
79	31.8	46.2	0.00165	-37.5	0.373	nan	4.96	1
81	13.6	51.7	-0.00224	56.1	0.316	nan	11.5	1
82	97.4	14.2	-0.00203	49.4	0.321	nan	10.3	1
82	60.7	43.9	-0.00203	49.5	0.331	nan	14.2	1
83	21	10.2	-0.0027	70.3	0.185	nan	15	1
84	99.2	27.2	0.00189	-45.2	0.366	nan	8.12	1
85	134	31.9	0.00187	-44.3	0.363	nan	8.82	1
85	14.8	40.2	-0.00206	50.3	0.314	nan	11.5	1
85	48.5	51.2	0.00151	-33	0.351	nan	14.2	1
86	135	42.6	-0.00204	49.7	0.24	nan	9.47	1
87	106	9.03	-0.00205	50.2	0.328	nan	9.3	1
87	68.3	25.7	0.00178	-41.6	0.331	nan	11.2	1
87	133	51.7	-0.00187	44.6	0.31	nan	9.47	1
88	71.2	14.9	-0.0025	64.3	0.245	nan	11.2	1
89	5.04	15.8	-0.00367	101	0.106	nan	26.4	1
89	91.3	10.4	-0.0022	54.6	0.248	nan	15.1	1
89	140	25	-0.00138	29	0.348	nan	8.82	1
90	111	17.1	-0.00256	66.2	0.278	nan	6.87	1
90	60.1	34.3	-0.00199	48.2	0.361	nan	8.86	1
90	70.4	40.4	-0.0025	64.2	0.265	nan	11.9	1
91	53.1	39.7	-0.00193	46.3	0.297	nan	8.86	1
92	133	4.82	-0.00176	41.1	0.349	nan	11.7	1
92	47.4	28	-0.00154	34.1	0.334	nan	12.2	1
95	75.1	12.6	-0.00268	69.8	0.24	nan	6.41	1
95	127	31.7	-0.0021	51.6	0.374	nan	11.8	1
96	15.3	20.9	-0.00246	62.9	0.269	nan	16.1	1
97	115	7.76	0.00369	-102	0.28	nan	4.07	1
97	13.6	51.6	0.00204	-49.8	0.304	nan	14.7	1
98	115	11.8	-0.00361	98.9	0.243	nan	4.07	1
98	130	20.4	-0.00274	71.6	0.201	nan	4.07	1
98	53.4	37.7	-0.00254	65.4	0.243	nan	13.5	1
99	139	17	-0.00234	59	0.253	nan	7.91	1
99	42.3	17.9	-0.0021	51.5	0.358	nan	5.91	1
100	43.6	12.1	-0.00235	59.4	0.258	nan	5.91	1
100	37.7	27.4	-0.00274	71.6	0.215	nan	10.6	1
100	14.3	36.9	-0.00164	37.2	0.326	nan	14.7	1
100	86.4	30.2	-0.00244	62.4	0.249	nan	13.2	1
101	48.1	20.3	-0.00189	45.2	0.334	nan	6.34	1
101	76.1	22	0.00183	-43.3	0.272	nan	10.8	1
103	62.8	47.4	-0.00234	59	0.261	nan	8.54	1
103	79.5	11.7	-0.00212	52.4	0.265	nan	9.95	1
103	124	39.4	-0.00388	107	0.148	nan	16.2	1
103	38.4	42.8	0.0019	-45.5	0.292	nan	15.5	1
104	111	30.4	-0.00242	61.7	0.362	nan	5.98	1
105	114	25.3	-0.00247	63.2	0.329	nan	5.98	1
106	115	12.2	0.00273	-71.3	0.152	nan	7.14	1
106	47.9	14	-0.00207	50.8	0.362	nan	3.94	1
106	35.3	21.8	-0.00222	55.5	0.219	nan	10.8	1
106	40.8	12.5	-0.00208	51.1	0.332	nan	3.24	1
108	114	5.03	-0.00301	80.2	0.154	nan	7.14	1
109	134	11.9	-0.00242	61.7	0.222	nan	19.2	1
109	41.4	33.4	-0.00232	58.6	0.3	nan	11	1
111	109	17.3	0.00205	-50	0.327	nan	7.53	1
111	89.9	6.63	-0.00216	53.4	0.35	nan	16.5	1
111	73.5	8.28	-0.00256	66.1	0.179	nan	16.5	1
112	82.4	44.7	-0.00188	44.8	0.353	nan	20.7	1
113	52.7	6.92	-0.00294	78	0.275	nan	10.6	1
113	53.4	48.9	-0.0026	67.3	0.232	nan	19.2	1
114	122	41	-0.0025	64.2	0.187	nan	12.7	1
114	20.7	29.2	-0.00189	45.1	0.253	nan	21.2	1
116	112	32.7	-0.0014	29.8	0.359	nan	12.7	1
117	88.9	25.1	-0.00237	60	0.274	nan	12	1
118	142	18.8	-0.00295	78.1	0.207	nan	30.1	1
118	89.5	46.9	-0.00269	70	0.255	nan	11.8	1
120	63.7	10.8	-0.00208	50.9	0.356	nan	11.5	1
121	75	12.5	-0.00329	88.9	0.192	nan	6.84	1
121	69.5	35.9	0.00176	-41.1	0.373	nan	3.36	1
122	84.5	36.2	-0.0022	54.8	0.29	nan	11.7	1
123	72.8	35.2	-0.00245	62.6	0.234	nan	3.36	1
124	36.3	39.9	-0.00169	38.8	0.311	nan	9.07	1
125	68	47.1	-0.00228	57.2	0.239	nan	11.3	1
127	37.4	53.4	-0.00328	88.6	0.152	nan	13.6	1
127	57.9	41	0.00166	-37.9	0.366	nan	11.7	1
128	20.3	18.3	-0.00293	77.5	0.176	nan	10.6	1
128	68.4	27	-0.00191	45.7	0.308	nan	9.38	1
131	78.1	11.5	-0.0023	57.8	0.276	nan	7.99	1
131	103	18.6	-0.00184	43.5	0.327	nan	14.3	1
131	30.5	21	-0.00211	52	0.227	nan	10.2	1
131	89.9	24.9	-0.00159	35.8	0.37	nan	11.8	1
131	128	41.6	-0.00186	44	0.298	nan	8.71	1
132	139	14.8	-0.0017	39	0.375	nan	21.9	1
134	74.6	18.8	-0.00202	49.2	0.288	nan	7.99	1
134	84.2	36.1	-0.00214	53	0.318	nan	6.66	1
134	5.87	51.6	-0.00203	49.4	0.354	nan	8.29	1
135	36.8	12.9	0.00169	-38.6	0.351	nan	10.2	1
136	6.33	6.37	-0.00215	53.3	0.271	nan	7.39	1
136	40.4	25.2	-0.00197	47.6	0.36	nan	10.7	1
138	26.1	31.7	-0.00271	70.7	0.219	nan	12	1
138	120	25.9	-0.00183	43.1	0.341	nan	25	1
139	52.2	19.9	-0.00243	62.1	0.238	nan	8.56	1
139	12.8	47.1	-0.00269	70.1	0.259	nan	8.29	1
140	42.5	48.7	-0.00203	49.3	0.37	nan	9	1
141	95.9	20.2	-0.00221	55.2	0.29	nan	11.7	1
141	85.1	24.7	0.00182	-43	0.352	nan	11.7	1
142	19.6	21.6	-0.00207	50.7	0.319	nan	6.82	1
143	35.4	13.1	-0.00227	56.9	0.279	nan	5.6	1
143	42.4	39.7	-0.00354	96.7	0.226	nan	9	1
143	53.7	7.77	-0.00194	46.7	0.363	nan	9.75	1
143	60.7	19.1	-0.00196	47.1	0.322	nan	8.56	1
144	90	40.2	0.00208	-51	0.275	nan	16.3	1
144	113	46.2	-0.00225	56.3	0.242	nan	22	1
145	63.4	6.72	-0.00205	49.9	0.278	nan	9.75	1
145	22.7	50.3	-0.0018	42.2	0.344	nan	5.69	1
147	142	34.5	-0.00254	65.4	0.185	nan	10.9	1
147	48.5	29.6	0.00238	-60.4	0.259	nan	11.8	1
149	26.1	35.4	-0.00212	52.1	0.343	nan	11.6	1
150	27.3	46.9	-0.00222	55.5	0.279	nan	5.69	1
150	87.8	11	-0.00199	48.1	0.334	nan	20.8	1
150	121	50.8	-0.00143	30.6	0.317	nan	20.5	1
152	17.5	7.63	-0.00211	51.8	0.272	nan	7.67	1
152	105	26.5	-0.00156	34.7	0.367	nan	17.7	1
155	29.7	25.1	-0.00167	38	0.363	nan	12.7	1
156	63.1	18.8	-0.00193	46.1	0.356	nan	10	1
157	142	21.4	-0.00194	46.5	0.336	nan	28.6	1
159	104	14.5	-0.00191	45.7	0.268	nan	13.6	1
159	76.4	20.6	-0.00282	74.3	0.207	nan	13.4	1
159	92.2	21.4	-0.0022	54.9	0.2	nan	13.6	1
159	120	39.5	-0.0029	76.8	0.181	nan	8.44	1
160	56.3	28.1	-0.00311	83.1	0.154	nan	11.5	1
160	105	47.4	-0.00228	57.2	0.287	nan	16.5	1
160	121	47.8	-0.00221	55.1	0.257	nan	8.44	1
161	13.1	6.91	0.00241	-61.3	0.259	nan	18.5	1
161	30.2	27.3	0.00172	-39.8	0.357	nan	8.14	1
162	31.5	7.89	-0.00266	69.3	0.263	nan	7.44	1
162	33.1	15.2	-0.00158	35.3	0.368	nan	6.76	1
163	65.2	10.3	-0.0028	73.5	0.176	nan	14	1
163	77.3	35.5	-0.00206	50.3	0.323	nan	9.57	1
163	139	39.7	-0.00251	64.5	0.302	nan	19.4	1
164	135	11.8	-0.00211	51.9	0.338	nan	26.8	1
164	39.6	13.5	-0.00216	53.4	0.366	nan	6.76	1
164	27.8	35.1	0.00189	-45	0.312	nan	4.41	1
165	119	33.2	-0.00214	52.9	0.345	nan	14.9	1
166	108	14.2	-0.00181	42.7	0.281	nan	21.9	1
166	45.7	16.9	-0.00217	53.8	0.297	nan	6.68	1
168	105	47.1	0.00241	-61.5	0.278	nan	13.4	1
169	29.9	39	-0.00223	55.6	0.301	nan	3.35	1
170	18.3	17.8	-0.00187	44.5	0.28	nan	12.7	1
174	43.9	25	-0.00257	66.2	0.238	nan	7.73	1
174	11.9	43.7	-0.00217	54	0.291	nan	13.1	1
174	6.48	31.7	-0.00225	56.3	0.245	nan	13.1	1
174	143	36.2	-0.00204	49.8	0.358	nan	13.3	1
175	111	43.4	0.00226	-56.6	0.313	nan	3.92	1
176	26.8	8.11	-0.00306	81.7	0.137	nan	11.7	1
176	45.2	36.9	-0.00201	48.8	0.37	nan	11.3	1
177	85.8	17.6	-0.00217	53.8	0.266	nan	5.78	1
177	114	46.3	-0.00201	48.9	0.372	nan	3.92	1
178	77.3	5.22	-0.00263	68.1	0.279	nan	10	1
178	123	12.9	-0.00184	43.4	0.359	nan	12.8	1
178	29.8	42.8	-0.00145	31.2	0.366	nan	12.6	1
179	37.8	20.3	-0.00196	47.2	0.369	nan	4.59	1
180	22.3	53	-0.00216	53.4	0.175	nan	12.6	1
180	61.4	26	0.00191	-45.6	0.344	nan	19.5	1
181	102	28.5	0.0017	-39	0.319	nan	10.5	1
181	126	25.3	-0.00232	58.4	0.309	nan	4.58	1
182	122	46.5	-0.00214	52.7	0.285	nan	4.56	1
185	82.1	16.7	-0.00202	49.1	0.253	nan	13.6	1
186	66.3	7.89	-0.00217	53.9	0.207	nan	7.62	1
187	53.8	31.1	-0.00185	43.9	0.328	nan	18.8	1
187	31.1	45.5	-0.00315	84.4	0.245	nan	18.9	1
188	140	11.1	-0.00227	57.1	0.268	nan	4.62	1
188	90.8	39.4	-0.00228	57.3	0.2	nan	7.05	1
188	69.5	52	-0.00194	46.5	0.295	nan	20.3	1
190	41	8.4	-0.0023	57.9	0.217	nan	8.78	1
191	88.3	32.8	-0.0024	61	0.304	nan	7.05	1
191	49.2	50.9	-0.00203	49.5	0.324	nan	18.3	1
191	113	43.5	-0.00263	68.2	0.3	nan	11	1
193	31.2	20.1	-0.0025	64.3	0.261	nan	7.14	1
193	39.8	23.6	-0.00248	63.4	0.204	nan	8.2	1
194	111	8.25	-0.00193	46.3	0.317	nan	21.3	1
194	86	8.28	-0.00174	40.4	0.361	nan	6.4	1
194	84.7	14.5	-0.00248	63.7	0.282	nan	6.4	1
195	41	31.7	-0.00235	59.3	0.237	nan	7.6	1
197	39.5	9.16	0.00195	-46.8	0.313	nan	13.7	1
197	144	16.5	0.00184	-43.5	0.368	nan	26.4	1
197	9.41	30.6	-0.0021	51.6	0.253	nan	17.9	1
198	97.9	25.1	-0.00184	43.4	0.354	nan	7.53	1
199	62	27.1	-0.00282	74.1	0.226	nan	18.1	1
199	19.7	53.5	-0.00258	66.8	0.212	nan	5.66	1
199	81.8	26	-0.00171	39.3	0.304	nan	10.6	1
201	58.2	7.48	-0.00216	53.5	0.37	nan	15.5	1
201	117	14.1	-0.00259	67.1	0.202	nan	17.3	1
201	91.8	29.5	-0.0019	45.3	0.263	nan	7.53	1
202	138	48.6	-0.00213	52.5	0.24	nan	32.6	1
203	100	12.9	-0.00223	55.7	0.298	nan	12.5	1
203	84.6	13	-0.0017	39	0.363	nan	13.3	1
203	23.7	24.5	-0.00251	64.4	0.253	nan	9.62	1
203	15	15.8	0.00178	-41.4	0.325	nan	7.82	1
204	46.5	17.7	-0.00243	61.8	0.249	nan	10.5	1
204	39.8	9.69	-0.00166	37.8	0.29	nan	10.5	1
205	55.5	26.4	-0.00213	52.4	0.332	nan	12.5	1
205	82.5	47.3	-0.00247	63.2	0.21	nan	14.1	1
206	12.6	24.3	-0.00212	52.3	0.312	nan	7.7	1
208	60.8	14.3	-0.00248	63.7	0.258	nan	13.3	1
211	67	37.9	-0.00197	47.5	0.283	nan	4.2	1
211	94.5	45.7	-0.00176	41.1	0.323	nan	4.38	1
211	6.8	50.1	-0.00216	53.6	0.302	nan	12.9	1
212	84.9	17.3	-0.00245	62.6	0.262	nan	13.3	1
212	59.2	48	-0.00206	50.5	0.237	nan	12.8	1
213	28.8	41.4	-0.00222	55.5	0.23	nan	4.33	1
214	140	9.89	-0.00219	54.4	0.286	nan	14.7	1
215	39.3	48.6	-0.00188	44.8	0.268	nan	8.9	1
216	26	6.38	-0.00223	55.6	0.241	nan	12	1
216	7.21	30.6	-0.00235	59.3	0.35	nan	6.66	1
216	84.2	30.6	-0.00177	41.3	0.343	nan	5.57	1
217	31.2	45	0.00278	-72.9	0.291	nan	4.33	1
219	15.7	26.9	-0.00305	81.2	0.204	nan	9.3	1
219	131	52.8	0.00167	-38	0.367	nan	22.1	1
221	63.9	46.1	-0.00188	44.8	0.28	nan	25.6	1
224	9.69	8.01	-0.00153	33.7	0.348	nan	6.84	1
224	38.5	19	-0.00172	39.7	0.33	nan	24.1	1
225	116	22.7	-0.00206	50.5	0.302	nan	12.9	1
227	38.1	43.2	-0.00221	55.1	0.285	nan	9.83	1
228	91.5	7.52	-0.00255	65.8	0.284	nan	7.72	1
229	67.4	41.4	-0.00199	48.3	0.251	nan	7.78	1
231	105	20.1	-0.00171	39.5	0.335	nan	17.1	1
231	71.6	48	-0.00238	60.5	0.236	nan	7.78	1
232	45.6	33.8	-0.00192	46	0.309	nan	8.45	1
232	28.4	44.4	0.00317	-85.3	0.231	nan	8.23	1
235	6.89	36.4	-0.00281	74	0.256	nan	5.86	1
235	39.7	20.7	-0.00189	45.1	0.312	nan	14.4	1
236	13.9	35.1	-0.00188	44.8	0.348	nan	3.85	1
236	45.1	44.4	-0.00216	53.4	0.304	nan	10.6	1
236	133	7.7	-0.00229	57.4	0.272	nan	22.1	1
237	54	33.8	-0.00235	59.4	0.294	nan	8.45	1
237	28.1	53.1	-0.00186	44.1	0.359	nan	8.71	1
239	103	5.21	0.00147	-31.9	0.354	nan	21	1
239	95.3	24.8	0.0018	-42.1	0.332	nan	18.4	1
240	132	29.8	-0.00182	42.7	0.294	nan	21.3	1
241	116	43.7	-0.00218	54.1	0.296	nan	11.1	1
242	14.4	15.2	-0.0021	51.7	0.26	nan	17.4	1
244	57.4	25.3	-0.00304	81.1	0.21	nan	24.6	1
244	62.4	49.4	-0.00167	38.3	0.367	nan	24.6	1
245	129	6.18	-0.00171	39.4	0.34	nan	17.4	1
246	107	37.6	-0.00222	55.3	0.227	nan	11.1	1
248	8.05	37	0.00159	-35.6	0.249	nan	3.12	1
249	35.4	42.2	-0.00224	55.9	0.318	nan	20.5	1
249	108	18.7	-0.00194	46.7	0.324	nan	7.81	1
249	27.5	20.3	-0.00152	33.6	0.355	nan	9.49	1
250	18.2	22.4	-0.00186	44.2	0.318	nan	3.81	1
250	47.5	13.6	-0.0024	61	0.238	nan	16.5	1
250	59	41.8	0.00181	-42.5	0.338	nan	14.3	1
251	18.8	5.03	0.00161	-36.1	0.368	nan	17.4	1
251	73.6	39.7	0.00172	-39.6	0.299	nan	14.8	1
252	59.4	25.7	-0.0024	60.9	0.218	nan	8.68	1
252	82.9	5.15	0.00199	-48	0.307	nan	12.4	1
252	133	8.65	-0.00216	53.5	0.358	nan	3.4	1
253	7.94	40.1	-0.00236	59.6	0.249	nan	3.12	1
253	125	36.4	-0.00286	75.5	0.212	nan	23.4	1
253	51.6	29.5	-0.00201	48.8	0.323	nan	8.68	1
255	102	29.5	-0.00258	66.7	0.226	nan	15	1
257	117	5.92	-0.00201	48.7	0.343	nan	11.1	1
257	127	11.1	-0.00202	49.1	0.264	nan	4.04	1
261	20	34.9	0.00226	-56.5	0.332	nan	10.8	1
261	85.3	52.3	0.00207	-50.7	0.248	nan	15.7	1
262	46.8	45.2	-0.00242	61.7	0.294	nan	7.31	1
264	6.95	8.6	-0.00241	61.3	0.221	nan	16.3	1
264	114	44.5	-0.00181	42.7	0.334	nan	6.16	1
265	75.6	9.84	-0.00245	62.5	0.297	nan	19.7	1
265	40.8	39	-0.00186	44	0.238	nan	8.59	1
265	126	52.6	-0.00184	43.3	0.352	nan	8.25	1
266	127	27.9	-0.00236	59.9	0.22	nan	9.29	1
266	52.3	50.1	-0.0016	36	0.361	nan	7.31	1
267	47	16.8	-0.00206	50.3	0.281	nan	22.8	1
267	126	37.1	-0.00224	55.9	0.215	nan	8.98	1
270	138	43.5	-0.002	48.6	0.37	nan	6.86	1
271	98.1	21	-0.00259	67.1	0.266	nan	14.4	1
271	11.5	32.7	-0.00269	70	0.203	nan	7.16	1
271	92.9	5.45	0.00183	-43.2	0.329	nan	10.7	1
273	35.1	8.63	-0.00202	49	0.291	nan	6.6	1
273	114	11	-0.00236	59.7	0.248	nan	18.5	1
274	141	37.2	-0.0154	469	0.0207	nan	6.86	1
275	136	5.03	-0.00164	37.1	0.287	nan	10	1
275	29.5	12	-0.00169	38.9	0.359	nan	3.7	1
277	6.43	29.7	0.0017	-38.9	0.336	nan	4.58	1
277	30.5	34.3	0.00157	-34.9	0.363	nan	19.7	1
278	131	51.1	-0.00259	67	0.249	nan	15.7	1
278	84.8	36.3	0.00164	-37.2	0.365	nan	18	1
279	42.4	51	-0.00255	65.8	0.342	nan	7.13	1
279	66.4	42.1	0.00201	-48.7	0.254	nan	9.05	1
280	136	32.6	-0.00211	51.9	0.293	nan	14.9	1
281	30.3	7.75	-0.00225	56.3	0.307	nan	7.38	1
282	8.86	25.8	0.00188	-44.6	0.309	nan	4.58	1
282	57.6	44.2	-0.00229	57.7	0.244	nan	9.05	1
283	9.76	49.9	-0.00154	34.1	0.359	nan	17.4	1
284	46.6	26.2	-0.00147	32	0.373	nan	14	1
284	49.4	49.7	-0.00249	63.9	0.21	nan	7.13	1
285	82.1	28.1	0.00173	-40	0.356	nan	12.1	1
285	71.7	12	-0.00184	43.5	0.324	nan	14.6	1
285	91.4	18.8	-0.00252	64.8	0.244	nan	5.87	1
285	29.5	47.7	0.00228	-57.2	0.347	nan	7.23	1
286	98	32.1	-0.00198	47.7	0.283	nan	7.45	1
286	105	32.6	-0.00197	47.5	0.373	nan	7.45	1
286	44.4	9.53	-0.00196	47.2	0.314	nan	14.3	1
287	144	34.1	0.00234	-59.1	0.247	nan	13.8	1
288	62.6	23.5	-0.00438	123	0.0996	nan	14.6	1
288	33.9	41.9	-0.00172	39.7	0.34	nan	5.21	1
288	110	51	-0.00281	74	0.195	nan	11.1	1
291	133	22	-0.00248	63.6	0.232	nan	4.46	1
292	8.74	14.7	-0.00216	53.5	0.337	nan	11.3	1
292	115	20.7	0.00171	-39.5	0.373	nan	9.82	1
292	105	33.7	0.00148	-32.2	0.347	nan	16.6	1
292	29.9	45.2	-0.00309	82.7	0.266	nan	5.21	1
293	122	27.7	-0.00165	37.7	0.362	nan	9.49	1
297	18.7	9.44	-0.00296	78.7	0.18	nan	11.3	1
297	127	19.8	-0.00168	38.5	0.339	nan	9.49	1
297	66.8	33.9	-0.00254	65.3	0.291	nan	5.58	1
300	63.9	29.1	-0.00207	50.8	0.335	nan	5.58	1
300	79.2	49	-0.0016	35.9	0.313	nan	14	1
301	84.1	12.6	-0.00292	77.4	0.238	nan	7.81	1
301	130	32.1	0.00167	-38	0.341	nan	12.5	1
301	93.2	47.9	-0.00151	33.3	0.318	nan	14	1
302	116	8.63	-0.00161	36.3	0.286	nan	13.7	1
303	88.8	18.8	0.00234	-59.3	0.364	nan	7.81	1
304	102	11.9	-0.00212	52.3	0.261	nan	13.7	1
304	79.1	22.9	0.00205	-50.1	0.328	nan	10.5	1
305	41.2	50.5	-0.00192	45.9	0.353	nan	13.7	1
308	62.7	23.8	0.00487	-138	0.18	nan	16.4	1
308	12.4	5.11	-0.00248	63.6	0.286	nan	17.3	1
309	38.4	17.3	-0.00235	59.5	0.256	nan	12.7	1
309	14.3	38.1	-0.00199	48.1	0.329	nan	5	1
309	99.9	44.1	-0.00201	48.7	0.259	nan	26.4	1
311	126	30.2	-0.00264	68.6	0.273	nan	11.5	1
313	122	6.03	0.0019	-45.4	0.299	nan	18.3	1
313	45	49.5	-0.0019	45.4	0.331	nan	11.4	1
314	116	23.5	0.00149	-32.6	0.357	nan	11.5	1
315	141	4.87	-0.00246	63	0.207	nan	12.6	1
316	63.8	27.7	-0.00273	71.2	0.223	nan	12.8	1
316	12	7.32	-0.00182	42.9	0.307	nan	9.41	1
317	19.5	13.1	-0.00184	43.5	0.335	nan	9.41	1
317	83.2	33.3	-0.00253	65.2	0.232	nan	12.4	1
318	96.7	23.7	-0.00287	75.7	0.186	nan	9.85	1
318	30	39.8	-0.00312	83.6	0.283	nan	7.8	1
319	58.3	16.1	-0.0023	57.9	0.276	nan	11.6	1
319	129	10.1	-0.00207	50.7	0.243	nan	12.3	1
319	87.1	21.5	-0.00225	56.2	0.315	nan	9.85	1
320	25	25.4	0.00223	-55.8	0.333	nan	9.82	1
320	124	26.8	0.00204	-49.6	0.285	nan	10.9	1
321	47.7	20.8	-0.00235	59.5	0.207	nan	11.6	1
322	10.4	9.8	-0.00224	56	0.239	nan	9.63	1
322	37.7	41.3	-0.00179	42.1	0.319	nan	7.8	1
323	104	5.08	-0.00191	45.8	0.34	nan	11.4	1
323	7.98	51.3	-0.00212	52.3	0.324	nan	24.8	1
324	133	21.8	-0.00186	44.1	0.299	nan	10.9	1
325	11	22.1	0.00168	-38.6	0.324	nan	4.59	1
325	98.9	52.8	-0.002	48.6	0.289	nan	25.5	1
329	66.9	12.8	-0.0021	51.5	0.32	nan	5	1
329	89.9	19	-0.00218	54.3	0.274	nan	8.42	1
329	81.6	17.5	-0.00158	35.2	0.355	nan	8.42	1
329	15.8	20.7	-0.00166	37.9	0.319	nan	5	1
330	13.6	12.5	-0.00256	66	0.193	nan	6.25	1
331	23.5	18.2	-0.0016	35.8	0.364	nan	8.13	1
332	39.5	8.72	-0.00191	45.8	0.355	nan	13.1	1
332	109	26.4	-0.00188	44.8	0.329	nan	12.8	1
335	30.2	32.5	-0.00174	40.2	0.324	nan	7.73	1
336	113	6.08	-0.0017	39	0.306	nan	18.6	1
337	32.1	19.6	-0.00242	61.8	0.283	nan	10.3	1
338	124	21.3	-0.00299	79.5	0.151	nan	11.5	1
338	37.1	35.9	-0.00215	53	0.285	nan	6.69	1
340	6.6	30.9	-0.00258	66.8	0.291	nan	18.7	1
340	77.4	20.2	-0.00221	55.2	0.285	nan	9.32	1
340	43.4	38.2	-0.00198	47.7	0.269	nan	6.69	1
340	22.8	40.4	0.00188	-44.8	0.371	nan	10.8	1
340	117	52.6	-0.00258	66.6	0.227	nan	21.8	1
341	62.3	33.7	-0.00262	68	0.19	nan	8.88	1
342	133	31.9	-0.00209	51.2	0.291	nan	13.9	1
343	117	6.46	-0.0023	57.7	0.301	nan	13.8	1
343	49.8	7.11	-0.00186	44.2	0.318	nan	11.4	1
344	28.8	49.9	-0.00176	41	0.293	nan	11.2	1
344	35.2	10.3	-0.00227	57	0.228	nan	13.3	1
344	92.2	24.2	-0.00268	69.9	0.219	nan	15.4	1
344	94.9	49.6	-0.00167	38.1	0.307	nan	21.8	1
345	144	40.6	-0.00188	44.8	0.306	nan	14.4	1
346	111	29.1	0.00181	-42.5	0.298	nan	19.2	1
347	64.2	21.2	0.00445	-125	0.0819	nan	19	1
347	27.3	29	0.00157	-34.9	0.372	nan	5.42	1
350	106	52.1	-0.0146	442	0.00994	nan	23.4	1
351	6.48	37	-0.00181	42.6	0.342	nan	10.8	1
352	17.1	34.8	-0.00191	45.6	0.324	nan	10.8	1
357	112	4.69	-0.0029	76.5	0.211	nan	24.8	1
358	49.3	38.9	-0.00219	54.5	0.262	nan	9.56	1
359	98.2	46.2	-0.00265	68.7	0.194	nan	8.5	1
361	118	33.6	-0.00184	43.5	0.362	nan	23.3	1
362	34.1	46.7	-0.00206	50.5	0.246	nan	14.2	1
362	77.2	7.48	-0.00236	59.7	0.294	nan	9.16	1
362	26	16.8	-0.00218	54	0.259	nan	3.67	1
362	57.8	34.5	-0.00218	54.3	0.301	nan	9.21	1
362	25.1	35.8	-0.00228	57.3	0.199	nan	14.2	1
363	68.2	9.45	-0.0028	73.4	0.175	nan	9.16	1
363	60.1	43.4	0.00189	-45.1	0.342	nan	8.28	1
364	100	6.79	0.00172	-39.6	0.325	nan	23	1
364	90	44.2	-0.00172	39.8	0.276	nan	8.5	1
365	63.3	51.2	-0.00226	56.7	0.208	nan	8.37	1
365	51	14.4	-0.00171	39.3	0.356	nan	8.43	1
365	76.6	21.8	0.00235	-59.3	0.334	nan	3.8	1
366	6.8	5.1	-0.00177	41.4	0.31	nan	20.8	1
367	73.4	19.7	-0.0023	57.9	0.359	nan	3.8	1
367	10.6	26	-0.00176	41	0.346	nan	9.97	1
368	112	50.7	-0.00234	59	0.188	nan	19.9	1
368	24.7	44.8	-0.00212	52.3	0.293	nan	6.27	1
369	100	34.7	-0.00264	68.6	0.206	nan	7.25	1
369	64.5	41.7	-0.00185	43.6	0.299	nan	9.21	1
370	85.3	33.7	-0.00279	73.2	0.219	nan	7.77	1
370	69	31.1	-0.00182	42.9	0.275	nan	7.65	1
371	144	22.3	-0.00166	37.9	0.313	nan	15.7	1
371	19.6	48.5	-0.00236	59.9	0.336	nan	6.27	1
371	134	34.1	0.00174	-40.3	0.304	nan	15.7	1
372	21.5	28.2	-0.00207	50.8	0.236	nan	6.38	1
373	68.1	16.4	-0.00154	34.1	0.344	nan	14.7	1
374	41	23.5	-0.00208	50.9	0.3	nan	16.4	1
374	45.9	52.9	-0.00222	55.5	0.254	nan	12.3	1
375	142	53	0.00155	-34.3	0.351	nan	20.5	1
375	21	9.74	-0.00174	40.3	0.263	nan	9.64	1
378	58.1	51.9	-0.00203	49.6	0.243	nan	12.3	1
379	87.8	12.6	-0.00181	42.6	0.326	nan	24.9	1
379	134	32.9	-0.00199	48.1	0.344	nan	11.3	1
380	51.3	19.1	-0.00273	71.4	0.201	nan	18.5	1
381	112	8.25	-0.00198	48	0.272	nan	21.5	1
381	67.2	33.5	-0.00233	58.8	0.292	nan	3.48	1
381	43.3	46.9	-0.00185	43.8	0.342	nan	4.7	1
382	79.6	39.7	-0.00148	32.3	0.349	nan	5.61	1
383	66.1	30.2	0.00152	-33.6	0.342	nan	3.48	1
386	48.8	44.1	-0.00207	50.6	0.322	nan	6.1	1
387	78.3	34.3	0.00177	-41.3	0.316	nan	5.61	1
387	66.5	33.7	0.00164	-37.2	0.324	nan	3.55	1
387	46.3	37.3	-0.0025	64.2	0.262	nan	7.28	1
388	61.1	5.67	-0.00366	101	0.108	nan	13.5	1
389	47.9	8.48	-0.00252	64.7	0.239	nan	9.5	1
390	114	35	-0.00216	53.5	0.351	nan	5.57	1
391	39.3	12.5	-0.00269	70.2	0.185	nan	8.29	1
391	99.7	18.4	-0.00246	63	0.201	nan	4.07	1
394	89.7	17.8	-0.002	48.6	0.366	nan	10	1
395	138	37.2	-0.00187	44.4	0.309	nan	5.13	1
395	129	39.8	-0.00201	48.9	0.301	nan	9.05	1
396	112	23.9	-0.00251	64.4	0.186	nan	13.2	1
396	90.2	37.1	-0.00194	46.6	0.372	nan	7.53	1
396	27	44	-0.00162	36.5	0.359	nan	5.28	1
396	62.1	22.4	-0.00161	36.3	0.369	nan	10	1
397	130	12	0.00188	-44.6	0.366	nan	6.94	1
397	82.9	38.8	-0.00192	46	0.359	nan	7.53	1
398	61.6	32.4	0.0022	-54.6	0.355	nan	10	1
399	31.1	26.5	-0.00239	60.8	0.23	nan	7.16	1
400	29.8	39.6	0.00334	-90.4	0.202	nan	5.28	1
401	124	14	-0.00192	45.9	0.264	nan	6.94	1
402	29	19.7	-0.00204	49.7	0.356	nan	7.16	1
402	140	35.4	0.00205	-50	0.319	nan	4.67	1
404	61.7	7.71	-0.00292	77.4	0.196	nan	18.9	1
405	79.8	13.2	-0.00269	70.2	0.27	nan	11	1
405	48.3	31.7	-0.00351	95.7	0.131	nan	8.69	1
405	123	51.9	-0.00215	53.1	0.26	nan	9.18	1
405	117	44.8	0.00182	-42.9	0.339	nan	9.18	1
406	80.9	42.7	0.00131	-26.8	0.367	nan	12	1
407	34.2	31.3	-0.00193	46.3	0.346	nan	6.64	1
409	61.6	45.9	-0.0021	51.7	0.277	nan	7.75	1
409	27.5	31.2	-0.00174	40.4	0.366	nan	6.64	1
411	32	4.79	-0.00197	47.5	0.362	nan	6.93	1
412	72.4	32.7	0.00167	-38.2	0.371	nan	11.3	1
413	12.8	31.3	-0.00249	63.9	0.226	nan	9.54	1
413	33	36.9	0.00168	-38.4	0.354	nan	7.64	1
413	38	31.1	-0.00216	53.6	0.327	nan	7.64	1
413	29.7	48.4	-0.0015	32.8	0.362	nan	12	1
414	113	8.49	-0.00226	56.8	0.246	nan	9.75	1
414	54.8	18.4	-0.00245	62.7	0.354	nan	4.67	1
415	104	10.3	0.00189	-45.1	0.336	nan	9.75	1
415	82.4	12.1	-0.00165	37.5	0.269	nan	14.9	1
416	61.6	14.9	-0.00192	45.8	0.332	nan	7.57	1
417	17.9	23.2	-0.00216	53.5	0.297	nan	8.63	1
418	22.7	13	-0.00175	40.6	0.334	nan	7.41	1
419	31.1	35.7	0.00255	-65.6	0.293	nan	10.3	1
419	116	30.9	-0.00187	44.5	0.346	nan	22.5	1
421	136	52.6	-0.00235	59.5	0.243	nan	14.7	1
422	41.9	20.8	-0.00233	58.9	0.243	nan	7.04	1
422	25.6	27	-0.00235	59.3	0.228	nan	8.63	1
423	67.8	9.86	-0.00238	60.3	0.23	nan	12.6	1
423	100	9.6	-0.00191	45.7	0.319	nan	26.5	1
425	102	44.4	-0.00207	50.5	0.297	nan	22.6	1
426	124	44	0.00155	-34.2	0.336	nan	14.7	1
426	67	22.4	-0.00242	61.5	0.204	nan	12.6	1
427	34.6	8.2	0.00182	-42.9	0.299	nan	4.11	1
427	48.4	46.8	-0.0024	60.9	0.23	nan	15.5	1
428	63.9	45.6	-0.00205	50.1	0.343	nan	15.5	1
429	93	17.2	-0.00216	53.5	0.289	nan	11.6	1
431	60.3	11.6	-0.00274	71.7	0.234	nan	9.28	1
431	37.7	5.54	-0.00163	36.9	0.356	nan	4.11	1
432	37.2	12.5	-0.00268	69.7	0.15	nan	5.04	1
432	20.3	47.6	-0.00177	41.2	0.365	nan	4.84	1
433	118	9.45	-0.00179	42.1	0.284	nan	25.8	1
433	100	33.7	-0.0026	67.2	0.315	nan	11.7	1
433	89.2	37.9	0.00154	-34	0.347	nan	11.7	1
434	125	49.4	-0.00224	56	0.311	nan	12.1	1
435	17.6	39	-0.0025	64.2	0.219	nan	9.02	1
435	82.9	15	-0.00228	57.2	0.334	nan	11.5	1
436	139	35.9	-0.00242	61.5	0.29	nan	18.2	1
437	55.6	15.7	-0.00252	64.9	0.232	nan	12	1
437	84	26.8	-0.00289	76.5	0.238	nan	9.31	1
438	65.3	49.5	-0.00173	40.1	0.319	nan	20.1	1
441	111	22.2	-0.00297	78.9	0.167	nan	5.22	1
441	49.9	26.3	-0.00243	62	0.262	nan	8.72	1
441	110	29	-0.00229	57.7	0.251	nan	5.95	1
441	22.8	30.1	0.00194	-46.6	0.361	nan	4.16	1
442	78.1	34.1	-0.00154	34	0.292	nan	9.31	1
443	41.1	12.8	-0.00284	74.8	0.182	nan	8.45	1
443	33	15.1	-0.0023	58	0.269	nan	7.42	1
443	71.4	18.8	-0.00221	55	0.241	nan	12	1
443	17.5	51	-0.00207	50.8	0.259	nan	15	1
444	83	22	-0.00183	43.2	0.272	nan	12	1
445	89	42.4	0.00199	-48.3	0.294	nan	13.7	1
445	135	43.3	-0.00179	41.8	0.343	nan	7.9	1
445	122	19.2	-0.00185	43.7	0.325	nan	9.84	1
446	59.3	5.23	-0.00217	53.9	0.205	nan	18.2	1
448	28	20.6	-0.00284	74.9	0.191	nan	7.42	1
448	103	12	-0.00171	39.3	0.291	nan	8.08	1
449	113	52.4	-0.00173	39.9	0.316	nan	10.5	1
451	99	18.8	-0.0026	67.3	0.184	nan	8.08	1
451	7.56	7	-0.00221	54.9	0.261	nan	6.95	1
451	43.7	15.1	-0.00283	74.4	0.217	nan	11.2	1
451	26.9	39.1	0.00278	-72.8	0.17	nan	16.9	1
451	7.02	13.9	-0.0022	54.9	0.297	nan	6.95	1
452	144	22.7	-0.00185	43.7	0.314	nan	24.1	1
452	113	41.9	-0.00211	52	0.213	nan	10.5	1
452	88.1	43.3	-0.00272	71	0.277	nan	12.6	1
453	122	4.88	-0.00175	40.6	0.341	nan	15.3	1
453	109	25.8	-0.00205	49.9	0.292	nan	9.21	1
453	134	45.5	-0.00186	44	0.362	nan	6.1	1
455	45.7	51.6	-0.00179	41.9	0.316	nan	22.5	1
456	32.9	11.7	-0.00228	57.3	0.253	nan	5.92	1
457	46.7	11.8	-0.00255	65.6	0.226	nan	13.8	1
457	72.2	13.1	0.00166	-37.8	0.329	nan	19.3	1
458	139	42.4	-0.00226	56.6	0.33	nan	6.1	1
459	107	19.1	-0.0016	36	0.337	nan	15.2	1
460	116	30.9	-0.00273	71.3	0.237	nan	13.9	1
461	32.4	17.6	-0.00206	50.2	0.288	nan	5.92	1
461	22.2	24.5	0.00161	-36.4	0.372	nan	7.09	1
461	102	49.5	-0.00253	65.1	0.214	nan	23.5	1
462	50.4	26.2	-0.00205	50	0.362	nan	8.72	1
463	70.6	40.9	-0.00207	50.7	0.289	nan	18.2	1
464	143	16	-0.00186	44.1	0.256	nan	11.3	1
464	6.8	40.4	0.00157	-35	0.354	nan	20.6	1
465	61.1	21.2	-0.00212	52.2	0.244	nan	11.2	1
468	16.6	22.3	-0.00205	50	0.303	nan	19.7	1
470	63.8	10.4	-0.00261	67.7	0.273	nan	6.75	1
470	68.7	5.71	-0.00247	63.2	0.333	nan	6.75	1
474	96.2	10.3	-0.00216	53.6	0.242	nan	18.9	1
474	115	21	-0.0025	64.2	0.206	nan	21.9	1
475	15.8	27.6	-0.00223	55.6	0.251	nan	13.5	1
475	16.1	41.2	-0.00183	43	0.295	nan	11.5	1
476	7.39	7.76	0.00162	-36.6	0.356	nan	21.6	1
479	30	24.2	-0.00147	31.9	0.354	nan	14.6	1
479	139	21.1	-0.00201	48.8	0.33	nan	5.8	1
479	109	45.2	0.00174	-40.2	0.332	nan	7.78	1
480	124	52.3	-0.00226	56.8	0.296	nan	13.4	1
481	67.5	27.4	-0.00214	52.9	0.243	nan	12.7	1
481	117	28.4	0.00172	-39.6	0.343	nan	4.48	1
482	36.2	47.9	-0.002	48.6	0.334	nan	24.3	1
482	137	26.7	-0.00222	55.5	0.259	nan	5.8	1
483	82.7	32.7	-0.0023	57.7	0.298	nan	8.65	1
485	119	10.3	-0.00164	37.2	0.353	nan	9.6	1
488	35.8	24.9	-0.00205	49.9	0.327	nan	3.53	1
489	12.4	21.4	-0.0022	54.9	0.199	nan	9.13	1
489	32.8	23.1	0.00213	-52.5	0.264	nan	3.53	1
490	53.6	37.7	-0.00145	31.1	0.334	nan	16.4	1
491	70.4	27.6	-0.00154	34	0.37	nan	19.6	1
493	111	23.8	-0.0018	42.3	0.328	nan	14	1
493	126	38.8	0.00159	-35.6	0.346	nan	4.93	1
494	32.7	4.75	-0.00238	60.2	0.244	nan	18.3	1
494	98.6	6.76	-0.00254	65.5	0.298	nan	6.44	1
495	38.6	44.3	-0.00206	50.3	0.293	nan	4.64	1
496	18.7	20	-0.00186	44.2	0.371	nan	19.5	1
496	32	45.8	-0.00209	51.4	0.312	nan	4.59	1
497	122	35.8	-0.00212	52.3	0.268	nan	4.93	1
497	126	23.5	-0.00222	55.5	0.343	nan	8.27	1
497	111	42.8	-0.00145	31.2	0.33	nan	6.41	1
497	6.51	46.7	-0.00238	60.3	0.227	nan	25.5	1
498	92.3	5.44	-0.00273	71.2	0.224	nan	6.44	1
498	90.6	29.3	-0.00233	58.8	0.202	nan	17.3	1
498	104	43.1	-0.00159	35.6	0.362	nan	6.41	1
500	76	6.03	-0.00234	59	0.255	nan	9.82	1
500	45.1	31.1	-0.00201	48.8	0.368	nan	3.7	1
500	59.1	32	0.00179	-41.9	0.334	nan	9.64	1
502	139	11.3	0.00234	-59.1	0.24	nan	12.4	1
502	26.4	13.7	-0.00233	58.8	0.295	nan	8.8	1
502	134	22.6	-0.00194	46.7	0.347	nan	8.27	1
503	125	7.28	-0.0022	54.6	0.275	nan	14.4	1
503	24.8	22.4	-0.00242	61.5	0.253	nan	8.49	1
503	114	40.7	-0.00168	38.6	0.324	nan	8.61	1
[truncated: 12,196 more rows]

[truncated: 59 more sheets: 3i, 4c, 4d, 4e, 4f, 5c, 5d, 5e, 5f, 5g, 5h, 5j, 5k, 5l, 5m, 6a, 6b, 6c, 6d, 6e …]
